# Supplementary material for: The RNA-binding protein YBX1 regulates epidermal progenitors at a posttranscriptional level
Source: Nat Commun. 2018 Apr 30;9:1734. doi: 10.1038/s41467-018-04092-0 (PMC5928080; doi:10.1038/s41467-018-04092-0)
Supplement: Supplementary file 4 — Supplementary Data 1 [file 41467_2018_4092_MOESM4_ESM.xlsx]

## Sheet: mRNA interactome
Supplementary Data 1. "The mRNA interactome"
Protein names	Gene names	Log2 Ratio Undiff_CCL(M)/Nocl(L) rep1	Log2 Ratio Undiff_CCL(H)/NoCl(M) rep2	Log2 Ratio Undiff_CCL(L)/NoCl(H) rep3	Ratio Count Undiff/NoCl	Log2 Average Undiff/NoCl	Undiff/NoCl p.adjusted	negLOG10 Undiff/NoCl p.adjusted	GOBP name	GOMF name	GOCC name	KEGG name	Pfam
Protein disulfide-isomerase A4	PDIA4	1.49144	NaN	0.599506	2	1.04547	0.096252	1.01659	biological regulation;cell redox homeostasis;cellular homeostasis;cellular macromolecule metabolic process;cellular metabolic process;cellular process;cellular protein metabolic process;establishment of localization;establishment of localization in cell;establishment of protein localization;glycerol ether metabolic process;homeostatic process;macromolecule metabolic process;metabolic process;orga…	catalytic activity;disulfide oxidoreductase activity;electron carrier activity;intramolecular oxidoreductase activity;intramolecular oxidoreductase activity, interconverting keto- and enol-groups;intramolecular oxidoreductase activity, transposing S-S bonds;isomerase activity;oxidoreductase activity;oxidoreductase activity, acting on a sulfur group of donors;protein disulfide isomerase activity;p…	cell part;cell surface;cytoplasmic membrane-bounded vesicle;cytoplasmic part;cytoplasmic vesicle;endoplasmic reticulum lumen;endoplasmic reticulum part;intracellular membrane-bounded organelle;intracellular organelle;intracellular organelle lumen;intracellular organelle part;intracellular part;melanosome;membrane-bounded organelle;membrane-bounded vesicle;membrane-enclosed lumen;organelle;organel…	Protein processing in endoplasmic reticulum;Vibrio cholerae infection	Thioredoxin
Serine/arginine-rich splicing factor 7	SRSF7	2.69766	3.27208	-0.114234	3	1.95184	0.0333126	1.47739	biological regulation;biosynthetic process;cellular biosynthetic process;cellular macromolecule metabolic process;cellular metabolic process;cellular nitrogen compound metabolic process;cellular process;establishment of localization;establishment of localization in cell;establishment of RNA localization;intracellular transport;macromolecule metabolic process;metabolic process;mRNA 3'-end processi…	binding;cation binding;ion binding;metal ion binding;nucleic acid binding;nucleotide binding;RNA binding;transition metal ion binding;zinc ion binding	cell part;intracellular membrane-bounded organelle;intracellular organelle;intracellular organelle part;intracellular part;membrane-bounded organelle;nuclear part;nucleoplasm;nucleus;organelle;organelle part	Spliceosome	RRM_1;zf-CCHC
Laminin subunit beta-3	LAMB3	1.65887	2.29866	2.2438	3	2.06711	0.00266985	2.57351	anatomical structure development;biological adhesion;brown fat cell differentiation;cell adhesion;cell differentiation;cell junction assembly;cell junction organization;cell-substrate junction assembly;cellular component assembly;cellular component assembly at cellular level;cellular component organization;cellular component organization at cellular level;cellular component organization or biogen…	structural molecule activity	extracellular matrix part;extracellular region;extracellular region part;laminin complex;laminin-5 complex;macromolecular complex;protein complex	Amoebiasis;ECM-receptor interaction;Focal adhesion;Pathways in cancer;Small cell lung cancer;Toxoplasmosis	Laminin_EGF;Laminin_N
60S ribosomal protein L29	RPL29;RP11-632C17__A.1-001	1.64418	5.78968	4.72227	3	4.05204	0.00353335	2.45181	biosynthetic process;catabolic process;cellular biosynthetic process;cellular catabolic process;cellular component disassembly;cellular component disassembly at cellular level;cellular component organization;cellular component organization at cellular level;cellular component organization or biogenesis;cellular component organization or biogenesis at cellular level;cellular macromolecular complex…	binding;carbohydrate binding;glycosaminoglycan binding;heparin binding;nucleic acid binding;pattern binding;polysaccharide binding;RNA binding;structural constituent of ribosome;structural molecule activity	cell part;cytoplasmic part;cytosolic large ribosomal subunit;intracellular non-membrane-bounded organelle;intracellular organelle;intracellular organelle part;intracellular part;large ribosomal subunit;macromolecular complex;non-membrane-bounded organelle;organelle;organelle part;ribonucleoprotein complex;ribosome	Ribosome	Ribosomal_L29e
60S ribosomal protein L27	RPL27	3.95754	4.04544	6.8303	3	4.94443	0.000986522	3.00589	biosynthetic process;catabolic process;cellular biosynthetic process;cellular catabolic process;cellular component disassembly;cellular component disassembly at cellular level;cellular component organization;cellular component organization at cellular level;cellular component organization or biogenesis;cellular component organization or biogenesis at cellular level;cellular macromolecular complex…	structural constituent of ribosome;structural molecule activity	cell part;cytoplasmic part;cytosolic large ribosomal subunit;intracellular non-membrane-bounded organelle;intracellular organelle;intracellular organelle part;intracellular part;large ribosomal subunit;macromolecular complex;non-membrane-bounded organelle;organelle;organelle part;ribonucleoprotein complex;ribosome	Ribosome	KOW;Ribosomal_L27e
Thrombospondin-1	THBS1	2.81046	2.25731	3.04323	3	2.70367	0.00119544	2.92247	activation of MAPK activity;anatomical structure development;anatomical structure formation involved in morphogenesis;anatomical structure morphogenesis;angiogenesis;biological adhesion;biological regulation;blood vessel morphogenesis;cartilage development;cartilage development involved in endochondral bone morphogenesis;cell activation;cell adhesion;cell cycle arrest;cell cycle process;cell migr…	binding;calcium ion binding;carbohydrate binding;cation binding;cell surface binding;collagen binding;collagen V binding;cytokine binding;eukaryotic cell surface binding;extracellular matrix binding;fibrinogen binding;fibroblast growth factor binding;fibronectin binding;glycoprotein binding;glycosaminoglycan binding;growth factor binding;heparin binding;identical protein binding;integrin binding;…	cell part;cytoplasmic membrane-bounded vesicle lumen;cytoplasmic part;cytoplasmic vesicle part;external side of plasma membrane;extracellular matrix;extracellular membrane-bounded organelle;extracellular organelle;extracellular region;extracellular region part;extracellular space;extracellular vesicular exosome;fibrinogen complex;intracellular organelle part;intracellular part;macromolecular comp…	ECM-receptor interaction;Focal adhesion;Malaria;Phagosome;TGF-beta signaling pathway	EGF_CA;TSP_1;TSP_3;TSP_C;VWC
Integrin beta;Integrin beta-4	ITGB4	1.62705	2.47368	2.52882	3	2.20985	0.00251671	2.59917	biological adhesion;biological regulation;cell adhesion;cell junction assembly;cell junction organization;cell motility;cell projection assembly;cell projection organization;cell surface receptor linked signaling pathway;cell-matrix adhesion;cell-substrate adhesion;cell-substrate junction assembly;cellular component assembly;cellular component assembly at cellular level;cellular component movemen…	receptor activity	basal plasma membrane;basement membrane;cell junction;cell leading edge;cell part;cell surface;cell-substrate junction;extracellular matrix part;extracellular region part;hemidesmosome;integrin complex;macromolecular complex;membrane part;plasma membrane part;protein complex;receptor complex	Arrhythmogenic right ventricular cardiomyopathy (ARVC);Dilated cardiomyopathy;ECM-receptor interaction;Focal adhesion;Hypertrophic cardiomyopathy (HCM);Regulation of actin cytoskeleton	Calx-beta;EGF_2;fn3;Integrin_B_tail;Integrin_beta
40S ribosomal protein S20	RPS20	3.7583	5.31176	4.4945	3	4.52152	0.000601629	3.22067	biosynthetic process;catabolic process;cellular biosynthetic process;cellular catabolic process;cellular component disassembly;cellular component disassembly at cellular level;cellular component organization;cellular component organization at cellular level;cellular component organization or biogenesis;cellular component organization or biogenesis at cellular level;cellular macromolecular complex…	binding;nucleic acid binding;RNA binding;structural constituent of ribosome;structural molecule activity	cell part;cytoplasmic part;cytosolic small ribosomal subunit;intracellular non-membrane-bounded organelle;intracellular organelle;intracellular organelle part;intracellular part;macromolecular complex;non-membrane-bounded organelle;organelle;organelle part;ribonucleoprotein complex;ribosome;small ribosomal subunit	Ribosome	Ribosomal_S10
60S ribosomal protein L34	RPL34	3.30361	4.42055	NaN	2	3.86208	0.00175487	2.75575	biosynthetic process;catabolic process;cellular biosynthetic process;cellular catabolic process;cellular component disassembly;cellular component disassembly at cellular level;cellular component organization;cellular component organization at cellular level;cellular component organization or biogenesis;cellular component organization or biogenesis at cellular level;cellular macromolecular complex…	binding;nucleic acid binding;RNA binding;structural constituent of ribosome;structural molecule activity	cell part;cytoplasmic part;cytosolic large ribosomal subunit;intracellular non-membrane-bounded organelle;intracellular organelle;intracellular organelle part;intracellular part;large ribosomal subunit;macromolecular complex;non-membrane-bounded organelle;organelle;organelle part;ribonucleoprotein complex;ribosome	Ribosome	Ribosomal_L34e
Laminin subunit gamma-2	LAMC2	1.76009	2.43229	2.31459	3	2.16899	0.00234629	2.62962	anatomical structure development;biological adhesion;cell adhesion;cell junction assembly;cell junction organization;cell-substrate junction assembly;cellular component assembly;cellular component assembly at cellular level;cellular component organization;cellular component organization at cellular level;cellular component organization or biogenesis;cellular component organization or biogenesis a…	binding;carbohydrate binding;glycosaminoglycan binding;heparin binding;pattern binding;polysaccharide binding	extracellular matrix part;extracellular region;extracellular region part;laminin complex;laminin-5 complex;macromolecular complex;protein complex	Amoebiasis;ECM-receptor interaction;Focal adhesion;Pathways in cancer;Small cell lung cancer;Toxoplasmosis	Laminin_B;Laminin_EGF
Laminin subunit alpha-3	LAMA3	2.29634	1.93975	2.45459	3	2.23023	0.00197454	2.70453	anatomical structure development;biological adhesion;biological regulation;cell adhesion;cell junction assembly;cell junction organization;cell-substrate junction assembly;cellular component assembly;cellular component assembly at cellular level;cellular component organization;cellular component organization at cellular level;cellular component organization or biogenesis;cellular component organi…	structural molecule activity	basement membrane;extracellular matrix part;extracellular region part;laminin complex;laminin-1 complex;laminin-5 complex;macromolecular complex;protein complex	Amoebiasis;ECM-receptor interaction;Focal adhesion;Pathways in cancer;Small cell lung cancer;Toxoplasmosis	Laminin_B;Laminin_EGF;Laminin_G_2;Laminin_I;Laminin_II;Laminin_N
Small nuclear ribonucleoprotein Sm D1	SNRPD1	4.13963	4.03545	2.35513	3	3.51007	0.00115383	2.93786	cellular component assembly;cellular component assembly at cellular level;cellular component organization;cellular component organization at cellular level;cellular component organization or biogenesis;cellular component organization or biogenesis at cellular level;cellular macromolecular complex assembly;cellular macromolecular complex subunit organization;cellular macromolecule metabolic proces…	binding;nucleic acid binding;RNA binding	catalytic step 2 spliceosome;cell part;cytoplasm;cytoplasmic part;cytosol;intracellular membrane-bounded organelle;intracellular organelle;intracellular organelle part;intracellular part;macromolecular complex;membrane-bounded organelle;nuclear part;nucleoplasm;nucleus;organelle;organelle part;ribonucleoprotein complex;small nuclear ribonucleoprotein complex;spliceosomal complex;U12-type spliceos…	Spliceosome;Systemic lupus erythematosus	LSM
60S ribosomal protein L4	RPL4	2.9533	3.11257	4.1384	3	3.40142	0.000787844	3.10356	biosynthetic process;catabolic process;cellular biosynthetic process;cellular catabolic process;cellular component disassembly;cellular component disassembly at cellular level;cellular component organization;cellular component organization at cellular level;cellular component organization or biogenesis;cellular component organization or biogenesis at cellular level;cellular macromolecular complex…	binding;nucleic acid binding;RNA binding;structural constituent of ribosome;structural molecule activity	cell part;cytoplasm;cytoplasmic part;cytosolic large ribosomal subunit;intracellular non-membrane-bounded organelle;intracellular organelle;intracellular organelle part;intracellular part;large ribosomal subunit;macromolecular complex;non-membrane-bounded organelle;nuclear part;nucleolus;organelle;organelle part;ribonucleoprotein complex;ribosome	Ribosome	Ribos_L4_asso_C;Ribosomal_L4
	OK/KNS-cl.6	1.99556	5.02897	5.24715	3	4.09056	0.00228834	2.64048	biosynthetic process;cellular biosynthetic process;cellular macromolecule biosynthetic process;cellular macromolecule metabolic process;cellular metabolic process;cellular process;cellular protein metabolic process;macromolecule biosynthetic process;macromolecule metabolic process;metabolic process;primary metabolic process;protein metabolic process;translation	structural constituent of ribosome;structural molecule activity	cell part;cytoplasmic part;intracellular non-membrane-bounded organelle;intracellular organelle;intracellular part;macromolecular complex;non-membrane-bounded organelle;organelle;ribonucleoprotein complex;ribosome		Ribosomal_S5_C
40S ribosomal protein S24	RPS24	3.50271	4.77379	1.77784	3	3.35145	0.00278081	2.55583	biological regulation;biosynthetic process;catabolic process;cellular biosynthetic process;cellular catabolic process;cellular component disassembly;cellular component disassembly at cellular level;cellular component organization;cellular component organization at cellular level;cellular component organization or biogenesis;cellular component organization or biogenesis at cellular level;cellular …	binding;nucleotide binding;protein binding;structural constituent of ribosome;structural molecule activity;translation initiation factor binding	cell part;cytoplasm;cytoplasmic part;cytosolic small ribosomal subunit;intracellular membrane-bounded organelle;intracellular non-membrane-bounded organelle;intracellular organelle;intracellular organelle part;intracellular part;macromolecular complex;membrane-bounded organelle;non-membrane-bounded organelle;nuclear part;nucleolus;nucleus;organelle;organelle part;ribonucleoprotein complex;ribosom…	Ribosome	Ribosomal_S24e
Plasminogen activator inhibitor 1 RNA-binding protein	SERBP1	2.14617	2.8232	0.957496	3	1.97562	0.0076909	2.11402	biological regulation;cellular macromolecule metabolic process;cellular metabolic process;cellular nitrogen compound metabolic process;cellular process;macromolecule metabolic process;metabolic process;mRNA metabolic process;nitrogen compound metabolic process;nucleic acid metabolic process;nucleobase-containing compound metabolic process;posttranscriptional regulation of gene expression;primary …	binding;mRNA 3'-UTR binding;mRNA binding;nucleic acid binding;RNA binding	cell part;cytoplasm;cytoplasmic part;intracellular membrane-bounded organelle;intracellular organelle;intracellular part;membrane;membrane-bounded organelle;nucleus;organelle;perinuclear region of cytoplasm;plasma membrane		HABP4_PAI-RBP1
Apoptosis inhibitor 5	API5	1.86825	1.146	2.28708	3	1.76711	0.006318	2.19942	apoptosis;biological regulation;cell death;cellular process;death;negative regulation of apoptosis;negative regulation of biological process;negative regulation of cell death;negative regulation of cellular process;negative regulation of programmed cell death;programmed cell death;regulation of apoptosis;regulation of biological process;regulation of cell death;regulation of cellular process;regu…		cell part;cytoplasm;intracellular membrane-bounded organelle;intracellular organelle;intracellular organelle part;intracellular part;macromolecular complex;membrane-bounded organelle;nuclear part;nucleus;organelle;organelle part;ribonucleoprotein complex;spliceosomal complex		API5
Nucleolin	NCL	4.49275	4.17481	3.92369	3	4.19708	0.000601629	3.22067	anatomical structure formation involved in morphogenesis;angiogenesis;developmental process	binding;DNA binding;nucleic acid binding;nucleotide binding;RNA binding;sequence-specific DNA binding;telomeric DNA binding	cell cortex;cell part;cytoplasmic part;intracellular non-membrane-bounded organelle;intracellular organelle;intracellular organelle part;intracellular part;macromolecular complex;non-membrane-bounded organelle;nuclear part;nucleolus;nucleoplasm;organelle;organelle part;ribonucleoprotein complex	Pathogenic Escherichia coli infection	RRM_1
Poly(U)-binding-splicing factor PUF60	PUF60	2.75358	0.943809	2.12011	3	1.93917	0.00780419	2.10767	apoptosis;biological regulation;biosynthetic process;cell death;cellular biosynthetic process;cellular macromolecule biosynthetic process;cellular macromolecule metabolic process;cellular metabolic process;cellular nitrogen compound metabolic process;cellular process;death;macromolecule biosynthetic process;macromolecule metabolic process;metabolic process;mRNA metabolic process;mRNA processing;n…	binding;DNA binding;nucleic acid binding;nucleotide binding;RNA binding	cell part;intracellular membrane-bounded organelle;intracellular organelle;intracellular part;macromolecular complex;membrane-bounded organelle;nucleus;organelle;ribonucleoprotein complex	Spliceosome	RRM_1
Y-box-binding protein 3	YBX3	2.67951	3.63575	2.42036	3	2.91187	0.00119699	2.92191	3'-UTR-mediated mRNA stabilization;anatomical structure development;biological regulation;biosynthetic process;cellular biosynthetic process;cellular hyperosmotic response;cellular macromolecule biosynthetic process;cellular macromolecule metabolic process;cellular metabolic process;cellular nitrogen compound metabolic process;cellular process;cellular response to abiotic stimulus;cellular respon…	binding;DNA binding;double-stranded DNA binding;enzyme binding;GTPase binding;mRNA 3'-UTR binding;mRNA binding;nucleic acid binding;nucleic acid binding transcription factor activity;protein binding;protein binding transcription factor activity;Ras GTPase binding;Rho GTPase binding;RNA binding;sequence-specific DNA binding transcription factor activity;small GTPase binding;structure-specific DNA …	cell junction;cell part;cell-cell junction;cytoplasm;cytoplasmic part;intracellular membrane-bounded organelle;intracellular organelle;intracellular part;macromolecular complex;membrane-bounded organelle;nucleus;occluding junction;organelle;perinuclear region of cytoplasm;polysome;ribonucleoprotein complex;tight junction	Tight junction	CSD
60S ribosomal protein L31	RPL31	2.24346	4.86319	3.50352	3	3.53672	0.00175487	2.75575	biosynthetic process;catabolic process;cellular biosynthetic process;cellular catabolic process;cellular component disassembly;cellular component disassembly at cellular level;cellular component organization;cellular component organization at cellular level;cellular component organization or biogenesis;cellular component organization or biogenesis at cellular level;cellular macromolecular complex…	binding;nucleic acid binding;RNA binding;structural constituent of ribosome;structural molecule activity	cell part;cytoplasmic part;cytosolic large ribosomal subunit;intracellular non-membrane-bounded organelle;intracellular organelle;intracellular organelle part;intracellular part;large ribosomal subunit;macromolecular complex;non-membrane-bounded organelle;organelle;organelle part;ribonucleoprotein complex;ribosome	Ribosome	Ribosomal_L31e
Small nuclear ribonucleoprotein Sm D2	SNRPD2	3.31192	3.3471	2.98759	3	3.21554	0.000679531	3.16779	cellular component assembly;cellular component assembly at cellular level;cellular component organization;cellular component organization at cellular level;cellular component organization or biogenesis;cellular component organization or biogenesis at cellular level;cellular macromolecular complex assembly;cellular macromolecular complex subunit organization;cellular macromolecule metabolic proces…		catalytic step 2 spliceosome;cell part;cytoplasmic part;cytosol;intracellular organelle part;intracellular part;macromolecular complex;nuclear part;nucleoplasm;organelle part;ribonucleoprotein complex;small nuclear ribonucleoprotein complex;spliceosomal complex;U12-type spliceosomal complex	Spliceosome	LSM
Signal recognition particle 54 kDa protein	SRP54	2.4582	NaN	2.92402	2	2.69111	0.00381002	2.41907	biosynthetic process;catabolic process;cellular biosynthetic process;cellular catabolic process;cellular component assembly;cellular component assembly at cellular level;cellular component organization;cellular component organization at cellular level;cellular component organization or biogenesis;cellular component organization or biogenesis at cellular level;cellular macromolecular complex assem…	7S RNA binding;binding;catalytic activity;drug binding;endoplasmic reticulum signal peptide binding;GDP binding;GTP binding;GTPase activity;guanyl nucleotide binding;guanyl ribonucleotide binding;hydrolase activity;hydrolase activity, acting on acid anhydrides;hydrolase activity, acting on acid anhydrides, in phosphorus-containing anhydrides;nucleic acid binding;nucleoside-triphosphatase activity…	cell part;cytoplasmic part;cytosol;intracellular non-membrane-bounded organelle;intracellular organelle;intracellular organelle part;intracellular part;macromolecular complex;non-membrane-bounded organelle;nuclear body;nuclear part;nuclear speck;nucleolus;nucleoplasm part;organelle;organelle part;ribonucleoprotein complex;signal recognition particle;signal recognition particle, endoplasmic reticu…	Bacterial secretion system;Protein export	SRP_SPB;SRP54;SRP54_N
40S ribosomal protein S7	RPS7	2.08355	3.87784	4.61299	3	3.52479	0.00175487	2.75575	biosynthetic process;catabolic process;cellular biosynthetic process;cellular catabolic process;cellular component biogenesis;cellular component biogenesis at cellular level;cellular component disassembly;cellular component disassembly at cellular level;cellular component organization;cellular component organization at cellular level;cellular component organization or biogenesis;cellular componen…	binding;nucleic acid binding;RNA binding;structural constituent of ribosome;structural molecule activity	90S preribosome;cell part;cytoplasmic part;cytoskeletal part;cytosolic small ribosomal subunit;intracellular non-membrane-bounded organelle;intracellular organelle;intracellular organelle part;intracellular part;macromolecular complex;microtubule organizing center;non-membrane-bounded organelle;nuclear part;nucleolus;organelle;organelle part;preribosome;ribonucleoprotein complex;ribosome;small ri…	Ribosome	Ribosomal_S7e
Fibronectin;Anastellin;Ugl-Y1;Ugl-Y2;Ugl-Y3	FN1;DKFZp686O12165;DKFZp686K139	0.753091	NaN	2.22452	2	1.48881	0.0501071	1.3001	acute inflammatory response;acute-phase response;anatomical structure formation involved in morphogenesis;anatomical structure morphogenesis;angiogenesis;biological adhesion;biological regulation;calcium-independent cell-matrix adhesion;cell activation;cell adhesion;cell junction assembly;cell junction organization;cell migration;cell morphogenesis;cell morphogenesis involved in differentiation;c…	binding;carbohydrate binding;collagen binding;enzyme activator activity;enzyme regulator activity;extracellular matrix structural constituent;glycosaminoglycan binding;heparin binding;pattern binding;peptidase activator activity;peptidase regulator activity;polysaccharide binding;protein binding;structural molecule activity	apical plasma membrane;basement membrane;cell part;cytoplasmic membrane-bounded vesicle lumen;cytoplasmic part;cytoplasmic vesicle part;endoplasmic reticulum-Golgi intermediate compartment;extracellular matrix;extracellular matrix part;extracellular region;extracellular region part;fibrinogen complex;intracellular membrane-bounded organelle;intracellular organelle;intracellular organelle part;int…	Amoebiasis;Bacterial invasion of epithelial cells;ECM-receptor interaction;Focal adhesion;Pathways in cancer;Regulation of actin cytoskeleton;Small cell lung cancer	fn1;fn2;fn3
Ribosomal protein L19;60S ribosomal protein L19	RPL19	4.65369	3.5399	2.91877	3	3.70412	0.000819951	3.08621	biosynthetic process;catabolic process;cellular biosynthetic process;cellular catabolic process;cellular component disassembly;cellular component disassembly at cellular level;cellular component organization;cellular component organization at cellular level;cellular component organization or biogenesis;cellular component organization or biogenesis at cellular level;cellular macromolecular complex…	binding;nucleic acid binding;RNA binding;structural constituent of ribosome;structural molecule activity	cell part;cytoplasmic part;cytosolic large ribosomal subunit;intracellular non-membrane-bounded organelle;intracellular organelle;intracellular organelle part;intracellular part;large ribosomal subunit;macromolecular complex;non-membrane-bounded organelle;organelle;organelle part;ribonucleoprotein complex;ribosome	Ribosome	Ribosomal_L19e
60S ribosomal protein L8	RPL8	2.82073	4.35311	3.00509	3	3.39298	0.00103003	2.98715	biosynthetic process;catabolic process;cellular biosynthetic process;cellular catabolic process;cellular component disassembly;cellular component disassembly at cellular level;cellular component organization;cellular component organization at cellular level;cellular component organization or biogenesis;cellular component organization or biogenesis at cellular level;cellular macromolecular complex…	binding;nucleic acid binding;RNA binding;rRNA binding;structural constituent of ribosome;structural molecule activity	cell part;cytoplasmic part;cytosolic large ribosomal subunit;intracellular non-membrane-bounded organelle;intracellular organelle;intracellular organelle part;intracellular part;large ribosomal subunit;macromolecular complex;non-membrane-bounded organelle;organelle;organelle part;ribonucleoprotein complex;ribosome	Ribosome	Ribosomal_L2;Ribosomal_L2_C
60S ribosomal protein L14	RPL14	0.941782	5.03082	3.06915	3	3.01392	0.00935649	2.02889	biosynthetic process;catabolic process;cellular biosynthetic process;cellular catabolic process;cellular component biogenesis;cellular component biogenesis at cellular level;cellular component disassembly;cellular component disassembly at cellular level;cellular component organization;cellular component organization at cellular level;cellular component organization or biogenesis;cellular componen…	binding;nucleic acid binding;RNA binding;structural constituent of ribosome;structural molecule activity	cell part;cytoplasm;cytoplasmic part;cytosolic large ribosomal subunit;intracellular non-membrane-bounded organelle;intracellular organelle;intracellular organelle part;intracellular part;large ribosomal subunit;macromolecular complex;non-membrane-bounded organelle;organelle;organelle part;ribonucleoprotein complex;ribosome	Ribosome	Ribosomal_L14e
40S ribosomal protein S26;Putative 40S ribosomal protein S26-like 1	RPS26;RPS26P11	3.23361	3.12805	3.40177	3	3.25448	0.000674829	3.17081	biological regulation;biosynthetic process;catabolic process;cellular biosynthetic process;cellular catabolic process;cellular component disassembly;cellular component disassembly at cellular level;cellular component organization;cellular component organization at cellular level;cellular component organization or biogenesis;cellular component organization or biogenesis at cellular level;cellular …	binding;mRNA binding;nucleic acid binding;RNA binding;structural constituent of ribosome;structural molecule activity	cell part;cytoplasmic part;cytosolic small ribosomal subunit;intracellular non-membrane-bounded organelle;intracellular organelle;intracellular organelle part;intracellular part;macromolecular complex;non-membrane-bounded organelle;organelle;organelle part;ribonucleoprotein complex;ribosome;small ribosomal subunit	Ribosome	Ribosomal_S26e
Keratin, type II cytoskeletal 6A	KRT6A	0.603122	1.54325	3.33461	3	1.82699	0.0223275	1.65116	anatomical structure development;biological regulation;cell differentiation;cellular developmental process;cellular process;developmental process;ectoderm development;positive regulation of biological process;positive regulation of cell proliferation;positive regulation of cellular process;regulation of biological process;regulation of cell proliferation;regulation of cellular process;tissue deve…	structural constituent of cytoskeleton;structural molecule activity	cell part;cytoskeletal part;intermediate filament;intracellular organelle part;intracellular part;keratin filament;macromolecular complex;organelle part;protein complex		Filament
Keratin, type II cytoskeletal 5	KRT5	1.26207	2.68607	3.37954	3	2.44256	0.00434466	2.36204	anatomical structure development;cell junction assembly;cell junction organization;cell-substrate junction assembly;cellular component assembly;cellular component assembly at cellular level;cellular component organization;cellular component organization at cellular level;cellular component organization or biogenesis;cellular component organization or biogenesis at cellular level;cellular process;…	structural constituent of cytoskeleton;structural molecule activity	cell part;cytoplasmic part;cytoskeletal part;cytosol;intermediate filament;intracellular membrane-bounded organelle;intracellular organelle;intracellular organelle part;intracellular part;keratin filament;macromolecular complex;membrane;membrane-bounded organelle;mitochondrion;organelle;organelle part;plasma membrane;protein complex		Filament
60S ribosomal protein L24	RPL24	1.78914	3.14648	NaN	2	2.46781	0.00860699	2.06515	biosynthetic process;catabolic process;cellular biosynthetic process;cellular catabolic process;cellular component disassembly;cellular component disassembly at cellular level;cellular component organization;cellular component organization at cellular level;cellular component organization or biogenesis;cellular component organization or biogenesis at cellular level;cellular macromolecular complex…	binding;nucleic acid binding;RNA binding;structural constituent of ribosome;structural molecule activity	cell part;cytoplasmic part;cytosolic large ribosomal subunit;intracellular non-membrane-bounded organelle;intracellular organelle;intracellular organelle part;intracellular part;large ribosomal subunit;macromolecular complex;non-membrane-bounded organelle;organelle;organelle part;ribonucleoprotein complex;ribosome	Ribosome	Ribosomal_L24e
Vigilin	HDLBP	NaN	4.0027	5.20115	2	4.60192	0.00114842	2.9399	alcohol metabolic process;cholesterol metabolic process;establishment of localization;lipid metabolic process;lipid transport;metabolic process;organic substance transport;primary metabolic process;small molecule metabolic process;steroid metabolic process;sterol metabolic process;transport	binding;lipid binding;nucleic acid binding;RNA binding	cell part;cytoplasm;extracellular region part;high-density lipoprotein particle;intracellular membrane-bounded organelle;intracellular organelle;intracellular part;macromolecular complex;membrane;membrane-bounded organelle;nucleus;organelle;plasma lipoprotein particle;plasma membrane;protein-lipid complex		KH_1
Microtubule-associated protein	MAP4	2.06361	2.43095	1.46331	3	1.98596	0.00353335	2.45181			cell part;cytoplasm;cytoskeletal part;cytoskeleton;intracellular non-membrane-bounded organelle;intracellular organelle;intracellular organelle part;intracellular part;macromolecular complex;membrane;microtubule;microtubule cytoskeleton;non-membrane-bounded organelle;organelle;organelle part;plasma membrane;protein complex		Tubulin-binding
Zinc finger CCCH domain-containing protein 7A	ZC3H7A	1.9895	NaN	1.86187	2	1.92569	0.0112202	1.95		binding;cation binding;ion binding;metal ion binding;nucleic acid binding;transition metal ion binding;zinc ion binding	cell part;intracellular membrane-bounded organelle;intracellular organelle;intracellular part;membrane-bounded organelle;nucleus;organelle		zf-CCCH
Leucine-rich PPR motif-containing protein, mitochondrial	LRPPRC	3.69343	3.72716	4.17812	3	3.86624	0.000601629	3.22067	acid secretion;alcohol catabolic process;alcohol metabolic process;amine catabolic process;amine metabolic process;arachidonic acid metabolic process;arachidonic acid secretion;biological regulation;biosynthetic process;carboxylic acid biosynthetic process;carboxylic acid metabolic process;carboxylic acid transport;catabolic process;cell death;cellular amine metabolic process;cellular biogenic am…	adenyl nucleotide binding;adenyl ribonucleotide binding;ATP binding;beta-tubulin binding;binding;calcium-independent phospholipase A2 activity;carboxylic ester hydrolase activity;catalytic activity;cytoskeletal protein binding;DNA binding;hydrolase activity;hydrolase activity, acting on ester bonds;lipase activity;lysophospholipase activity;microtubule binding;nucleic acid binding;nucleotide bind…	cell part;chromosome;condensed chromosome;condensed nuclear chromosome;cytoplasmic part;cytoskeletal part;endoplasmic reticulum membrane;endoplasmic reticulum part;Golgi apparatus part;Golgi membrane;integral to membrane;intracellular membrane-bounded organelle;intracellular non-membrane-bounded organelle;intracellular organelle;intracellular organelle part;intracellular part;intrinsic to membran…		Patatin;PPR;PPR_1;PPR_3
Small nuclear ribonucleoprotein-associated protein;Small nuclear ribonucleoprotein-associated protein N;Small nuclear ribonucleoprotein-associated proteins B and B	SNRPN;SNRPB	1.76413	2.46686	3.26534	3	2.49878	0.00234629	2.62962	biosynthetic process;cellular biosynthetic process;cellular component assembly;cellular component assembly at cellular level;cellular component organization;cellular component organization at cellular level;cellular component organization or biogenesis;cellular component organization or biogenesis at cellular level;cellular macromolecular complex assembly;cellular macromolecular complex subunit o…	binding;histone pre-mRNA DCP binding;nucleic acid binding;RNA binding	catalytic step 2 spliceosome;cell part;cytoplasmic part;cytosol;histone pre-mRNA 3'end processing complex;intracellular membrane-bounded organelle;intracellular organelle;intracellular organelle part;intracellular part;macromolecular complex;membrane-bounded organelle;nuclear part;nucleoplasm;nucleus;organelle;organelle part;ribonucleoprotein complex;small nuclear ribonucleoprotein complex;small …	Spliceosome;Systemic lupus erythematosus	LSM
Cytoskeleton-associated protein 4	CKAP4	2.75358	2.93768	3.23678	3	2.97601	0.000787905	3.10353			cell part;cytoplasmic part;cytoskeleton;endoplasmic reticulum membrane;endoplasmic reticulum part;integral to membrane;intracellular non-membrane-bounded organelle;intracellular organelle;intracellular organelle part;intracellular part;intrinsic to membrane;lipid particle;membrane;membrane part;non-membrane-bounded organelle;organelle;organelle membrane;organelle part;perinuclear region of cytopl…	Protein processing in endoplasmic reticulum
Eukaryotic translation initiation factor 5A-1;Eukaryotic translation initiation factor 5A-1-like	EIF5A;EIF5AL1	2.10893	2.17604	NaN	2	2.14249	0.00780419	2.10767	amine biosynthetic process;amine metabolic process;biological regulation;biosynthetic process;carboxylic acid biosynthetic process;carboxylic acid metabolic process;cellular amine metabolic process;cellular amino acid biosynthetic process;cellular amino acid metabolic process;cellular biosynthetic process;cellular ketone metabolic process;cellular macromolecule metabolic process;cellular metaboli…	binding;nucleic acid binding;ribonucleoprotein binding;ribosome binding;RNA binding;snRNA binding;translation elongation factor activity;translation factor activity, nucleic acid binding;U6 snRNA binding	annulate lamellae;cell part;cytoplasmic part;cytosol;endoplasmic reticulum membrane;endoplasmic reticulum part;intracellular organelle part;intracellular part;macromolecular complex;membrane;membrane part;nuclear part;nuclear pore;organelle membrane;organelle part;pore complex;protein complex		eIF-5a;KOW
Heterogeneous nuclear ribonucleoprotein Q	SYNCRIP	4.38529	4.01997	3.58935	3	3.9982	0.000601629	3.22067	biological regulation;cellular macromolecule metabolic process;cellular metabolic process;cellular nitrogen compound metabolic process;cellular process;cellular response to chemical stimulus;cellular response to cytokine stimulus;cellular response to interferon-gamma;cellular response to organic substance;cellular response to stimulus;CRD-mediated mRNA stabilization;interaction with host;interspe…	binding;mRNA binding;nucleic acid binding;nucleotide binding;poly(A) RNA binding;poly-purine tract binding;RNA binding;single-stranded RNA binding	catalytic step 2 spliceosome;cell part;CRD-mediated mRNA stability complex;cytoplasm;cytoplasmic part;endoplasmic reticulum;histone pre-mRNA 3'end processing complex;intracellular membrane-bounded organelle;intracellular organelle;intracellular organelle part;intracellular part;macromolecular complex;membrane-bounded organelle;nuclear part;nucleoplasm;organelle;organelle part;protein complex;ribo…		RRM_1
60S ribosomal protein L6	RPL6	2.38805	4.92324	2.84322	3	3.38484	0.00220985	2.65564	biological regulation;biosynthetic process;catabolic process;cellular biosynthetic process;cellular catabolic process;cellular component disassembly;cellular component disassembly at cellular level;cellular component organization;cellular component organization at cellular level;cellular component organization or biogenesis;cellular component organization or biogenesis at cellular level;cellular …	binding;DNA binding;nucleic acid binding;RNA binding;structural constituent of ribosome;structural molecule activity	cell part;cytoplasmic part;cytosolic large ribosomal subunit;intracellular non-membrane-bounded organelle;intracellular organelle;intracellular organelle part;intracellular part;large ribosomal subunit;macromolecular complex;non-membrane-bounded organelle;organelle;organelle part;ribonucleoprotein complex;ribosome	Ribosome	Ribosomal_L6e;Ribosomal_L6e_N
Keratin, type I cytoskeletal 14	KRT14	1.04698	2.10598	3.84973	3	2.33423	0.00918779	2.03679	anatomical structure development;anatomical structure morphogenesis;cell differentiation;cell junction assembly;cell junction organization;cell-substrate junction assembly;cellular component assembly;cellular component assembly at cellular level;cellular component organization;cellular component organization at cellular level;cellular component organization or biogenesis;cellular component organi…	structural constituent of cytoskeleton;structural constituent of epidermis;structural molecule activity	cell part;cell periphery;cytoplasm;cytoplasmic part;cytoskeletal part;cytosol;intermediate filament;intracellular membrane-bounded organelle;intracellular organelle;intracellular organelle part;intracellular part;keratin filament;macromolecular complex;membrane-bounded organelle;nucleus;organelle;organelle part;protein complex		Filament
Keratin, type I cytoskeletal 17	KRT17	1.29502	1.31777	2.27642	3	1.62974	0.00847393	2.07192	anatomical structure development;anatomical structure morphogenesis;biological regulation;cellular component organization;cellular component organization at cellular level;cellular component organization or biogenesis;cellular component organization or biogenesis at cellular level;cellular process;cytoskeleton organization;developmental process;epidermis development;intermediate filament cytoskel…	MHC class II receptor activity;molecular transducer activity;receptor activity;signal transducer activity;signaling receptor activity;structural constituent of cytoskeleton;structural molecule activity;transmembrane signaling receptor activity	cell part;cell periphery;cytoplasm;cytoskeletal part;intermediate filament;intracellular organelle part;intracellular part;macromolecular complex;organelle part;protein complex		Filament
60S ribosomal protein L18a	RPL18A	2.76778	3.19706	2.97608	3	2.98031	0.000787844	3.10356	biosynthetic process;catabolic process;cellular biosynthetic process;cellular catabolic process;cellular component disassembly;cellular component disassembly at cellular level;cellular component organization;cellular component organization at cellular level;cellular component organization or biogenesis;cellular component organization or biogenesis at cellular level;cellular macromolecular complex…	binding;nucleic acid binding;RNA binding;structural constituent of ribosome;structural molecule activity	cell part;cytoplasmic part;cytosolic large ribosomal subunit;intracellular non-membrane-bounded organelle;intracellular organelle;intracellular organelle part;intracellular part;large ribosomal subunit;macromolecular complex;non-membrane-bounded organelle;organelle;organelle part;ribonucleoprotein complex;ribosome	Ribosome	Ribosomal_L18ae
40S ribosomal protein S6	RPS6	1.88221	3.70055	2.88982	3	2.82419	0.00201002	2.6968	biological regulation;biosynthetic process;carbohydrate homeostasis;catabolic process;cell surface receptor linked signaling pathway;cellular biosynthetic process;cellular catabolic process;cellular component assembly;cellular component assembly at cellular level;cellular component biogenesis;cellular component biogenesis at cellular level;cellular component disassembly;cellular component disasse…	structural constituent of ribosome;structural molecule activity	cell part;cytoplasm;cytoplasmic part;cytosolic small ribosomal subunit;intracellular non-membrane-bounded organelle;intracellular organelle;intracellular organelle part;intracellular part;macromolecular complex;non-membrane-bounded organelle;nuclear part;nucleolus;organelle;organelle part;ribonucleoprotein complex;ribosome;small ribosomal subunit	Insulin signaling pathway;mTOR signaling pathway;Ribosome	Ribosomal_S6e
Heterogeneous nuclear ribonucleoproteins C1/C2	HNRNPC;hCG_1641229	5.16844	4.19038	5.89574	3	5.08485	0.000601629	3.22067	cellular macromolecule metabolic process;cellular metabolic process;cellular nitrogen compound metabolic process;cellular process;macromolecule metabolic process;metabolic process;mRNA metabolic process;mRNA processing;nitrogen compound metabolic process;nuclear mRNA splicing, via spliceosome;nucleic acid metabolic process;nucleobase-containing compound metabolic process;primary metabolic process…	binding;nucleic acid binding;nucleotide binding;RNA binding	catalytic step 2 spliceosome;cell part;intracellular organelle part;intracellular part;macromolecular complex;nuclear part;nucleoplasm;organelle part;ribonucleoprotein complex;spliceosomal complex	Spliceosome	RRM_1
Endothelin-converting enzyme-like 1	ECEL1	3.35868	NaN	4.13535	2	3.74702	0.00161595	2.79157	biological regulation;cell surface receptor linked signaling pathway;cellular process;cellular response to stimulus;G-protein coupled receptor protein signaling pathway;macromolecule metabolic process;metabolic process;neuropeptide signaling pathway;primary metabolic process;protein metabolic process;proteolysis;regulation of biological process;regulation of cellular process;response to stimulus;…	binding;catalytic activity;cation binding;endopeptidase activity;hydrolase activity;ion binding;metal ion binding;metalloendopeptidase activity;metallopeptidase activity;peptidase activity;peptidase activity, acting on L-amino acid peptides	cell part;integral to membrane;integral to plasma membrane;intrinsic to membrane;intrinsic to plasma membrane;membrane part;plasma membrane part		Peptidase_M13;Peptidase_M13_N
Eukaryotic translation initiation factor 4H	EIF4H	3.61847	3.36359	0.645164	3	2.54241	0.00964913	2.01551	biological regulation;developmental growth;developmental process;growth;interaction with host;interspecies interaction between organisms;multi-organism process;posttranscriptional regulation of gene expression;regulation of biological process;regulation of biosynthetic process;regulation of cellular biosynthetic process;regulation of cellular macromolecule biosynthetic process;regulation of cellu…	binding;nucleic acid binding;nucleotide binding;RNA binding;translation factor activity, nucleic acid binding;translation initiation factor activity	cell part;cytoplasmic part;cytosol;eukaryotic translation initiation factor 4F complex;intracellular part;macromolecular complex;perinuclear region of cytoplasm;protein complex		RRM_1
40S ribosomal protein S2	RPS2;rps2;OK/KNS-cl.7	2.07468	3.06965	2.36632	3	2.50355	0.00173443	2.76084	biosynthetic process;catabolic process;cellular biosynthetic process;cellular catabolic process;cellular component disassembly;cellular component disassembly at cellular level;cellular component organization;cellular component organization at cellular level;cellular component organization or biogenesis;cellular component organization or biogenesis at cellular level;cellular macromolecular complex…	binding;nucleic acid binding;RNA binding;structural constituent of ribosome;structural molecule activity	cell part;cytoplasmic part;cytosolic small ribosomal subunit;intracellular non-membrane-bounded organelle;intracellular organelle;intracellular organelle part;intracellular part;macromolecular complex;non-membrane-bounded organelle;nuclear part;nucleoplasm;organelle;organelle part;ribonucleoprotein complex;ribosome;small ribosomal subunit	Ribosome	Ribosomal_S5;Ribosomal_S5_C
60S ribosomal protein L5	RPL5	1.77341	2.94705	2.74526	3	2.48857	0.00201637	2.69543	biosynthetic process;catabolic process;cellular biosynthetic process;cellular catabolic process;cellular component biogenesis;cellular component biogenesis at cellular level;cellular component disassembly;cellular component disassembly at cellular level;cellular component organization;cellular component organization at cellular level;cellular component organization or biogenesis;cellular componen…	5S rRNA binding;binding;nucleic acid binding;RNA binding;rRNA binding;structural constituent of ribosome;structural molecule activity	cell part;cytoplasmic part;cytosolic large ribosomal subunit;intracellular membrane-bounded organelle;intracellular non-membrane-bounded organelle;intracellular organelle;intracellular organelle part;intracellular part;large ribosomal subunit;macromolecular complex;membrane-bounded organelle;non-membrane-bounded organelle;nuclear part;nucleolus;nucleus;organelle;organelle part;ribonucleoprotein c…	Ribosome	Ribosomal_L18_c;Ribosomal_L18p
Annexin A2;Annexin;Putative annexin A2-like protein	ANXA2;ANXA2P2	3.02648	3.15457	3.02081	3	3.06729	0.000727503	3.13817	anatomical structure development;anatomical structure formation involved in morphogenesis;angiogenesis;biological regulation;body fluid secretion;cellular component organization;cellular component organization at cellular level;cellular component organization or biogenesis;cellular component organization or biogenesis at cellular level;cellular process;cellular response to acid;cellular response …	binding;calcium ion binding;calcium-dependent phospholipid binding;cation binding;enzyme inhibitor activity;enzyme regulator activity;ion binding;lipase inhibitor activity;lipid binding;metal ion binding;phosphatidylinositol binding;phosphatidylinositol-4,5-bisphosphate binding;phospholipase inhibitor activity;phospholipid binding	basement membrane;cell part;cytoplasmic membrane-bounded vesicle;cytoplasmic part;cytoplasmic vesicle;early endosome;endosome;extracellular matrix part;extracellular membrane-bounded organelle;extracellular organelle;extracellular region part;extracellular vesicular exosome;extrinsic to membrane;extrinsic to plasma membrane;intracellular membrane-bounded organelle;intracellular organelle;intracel…		Annexin
Insulin-like growth factor 2 mRNA-binding protein 2	IGF2BP2	3.31872	3.41332	4.19116	3	3.64107	0.000601629	3.22067	anatomical structure morphogenesis;biological regulation;developmental process;gene expression;macromolecule metabolic process;metabolic process;negative regulation of biological process;negative regulation of biosynthetic process;negative regulation of cellular biosynthetic process;negative regulation of cellular macromolecule biosynthetic process;negative regulation of cellular metabolic proces…	binding;mRNA 3'-UTR binding;mRNA 5'-UTR binding;mRNA binding;nucleic acid binding;nucleotide binding;RNA binding;translation regulator activity	cell part;cytoplasmic part;cytoskeleton;cytosol;intracellular membrane-bounded organelle;intracellular non-membrane-bounded organelle;intracellular organelle;intracellular part;membrane-bounded organelle;non-membrane-bounded organelle;nucleus;organelle		KH_1;RRM_1
40S ribosomal protein S13	RPS13	3.80746	2.94475	2.15162	3	2.96794	0.0015017	2.82342	biological regulation;biosynthetic process;catabolic process;cellular biosynthetic process;cellular catabolic process;cellular component disassembly;cellular component disassembly at cellular level;cellular component organization;cellular component organization at cellular level;cellular component organization or biogenesis;cellular component organization or biogenesis at cellular level;cellular …	binding;mRNA binding;nucleic acid binding;RNA binding;structural constituent of ribosome;structural molecule activity	cell part;cytoplasmic part;cytosolic small ribosomal subunit;intracellular non-membrane-bounded organelle;intracellular organelle;intracellular organelle part;intracellular part;macromolecular complex;non-membrane-bounded organelle;nuclear part;nucleolus;organelle;organelle part;ribonucleoprotein complex;ribosome;small ribosomal subunit	Ribosome	Ribosomal_S13_N;Ribosomal_S15
Eukaryotic translation initiation factor 1A, X-chromosomal;Eukaryotic translation initiation factor 1A, Y-chromosomal	EIF1AX;EIF1AY	3.74491	2.44055	1.21511	3	2.46686	0.00587646	2.23088	cellular process;translational initiation	binding;nucleic acid binding;RNA binding;translation factor activity, nucleic acid binding;translation initiation factor activity	cell part;cytoplasmic part;cytosol;intracellular part	RNA transport	eIF-1a
Far upstream element-binding protein 3	FUBP3	3.26067	3.70587	3.61971	3	3.52875	0.000601629	3.22067	biological regulation;biosynthetic process;cellular biosynthetic process;cellular macromolecule biosynthetic process;cellular macromolecule metabolic process;cellular metabolic process;cellular nitrogen compound metabolic process;cellular process;macromolecule biosynthetic process;macromolecule metabolic process;metabolic process;nitrogen compound metabolic process;nucleic acid metabolic process;…	binding;DNA binding;nucleic acid binding;RNA binding	cell part;cytoplasm;intracellular membrane-bounded organelle;intracellular organelle;intracellular part;membrane-bounded organelle;nucleus;organelle		KH_1
40S ribosomal protein S15	RPS15	2.28113	2.24397	2.20903	3	2.24471	0.00175487	2.75575	biosynthetic process;catabolic process;cellular biosynthetic process;cellular catabolic process;cellular component biogenesis;cellular component biogenesis at cellular level;cellular component disassembly;cellular component disassembly at cellular level;cellular component organization;cellular component organization at cellular level;cellular component organization or biogenesis;cellular componen…	binding;DNA binding;nucleic acid binding;RNA binding;structural constituent of ribosome;structural molecule activity	cell part;cytosolic small ribosomal subunit;intracellular organelle part;intracellular part;macromolecular complex;nuclear part;nucleoplasm;organelle part;ribonucleoprotein complex;small ribosomal subunit	Ribosome	Ribosomal_S19
Cellular nucleic acid-binding protein	CNBP	3.73259	2.77665	1.05634	3	2.52186	0.00623274	2.20532	alcohol metabolic process;biological regulation;biosynthetic process;cellular biosynthetic process;cellular macromolecule biosynthetic process;cellular macromolecule metabolic process;cellular metabolic process;cellular nitrogen compound metabolic process;cellular process;cholesterol biosynthetic process;cholesterol metabolic process;lipid biosynthetic process;lipid metabolic process;macromolecul…	binding;cation binding;DNA binding;ion binding;metal ion binding;nucleic acid binding;nucleic acid binding transcription factor activity;RNA binding;sequence-specific DNA binding transcription factor activity;single-stranded DNA binding;single-stranded RNA binding;structure-specific DNA binding;transition metal ion binding;zinc ion binding	cell part;cytoplasmic part;cytosol;endoplasmic reticulum;intracellular membrane-bounded organelle;intracellular organelle;intracellular part;membrane-bounded organelle;nucleus;organelle		zf-CCHC
60S ribosomal protein L22	RPL22	3.86513	2.3644	1.85444	3	2.69466	0.00283405	2.54759	alpha-beta T cell activation;alpha-beta T cell differentiation;biosynthetic process;catabolic process;cell activation;cell differentiation;cellular biosynthetic process;cellular catabolic process;cellular component disassembly;cellular component disassembly at cellular level;cellular component organization;cellular component organization at cellular level;cellular component organization or biogen…	binding;carbohydrate binding;glycosaminoglycan binding;heparin binding;nucleic acid binding;pattern binding;polysaccharide binding;RNA binding;structural constituent of ribosome;structural molecule activity	cell part;cytoplasmic part;cytosolic large ribosomal subunit;intracellular non-membrane-bounded organelle;intracellular organelle;intracellular organelle part;intracellular part;large ribosomal subunit;macromolecular complex;non-membrane-bounded organelle;organelle;organelle part;ribonucleoprotein complex;ribosome	Ribosome	Ribosomal_L22e
Poly(rC)-binding protein 2	PCBP2	3.19914	3.90092	3.74547	3	3.61518	0.000601629	3.22067	biological regulation;catabolic process;cellular catabolic process;cellular macromolecule catabolic process;cellular macromolecule metabolic process;cellular metabolic process;cellular nitrogen compound metabolic process;cellular process;defense response;defense response to virus;immune effector process;immune response;immune system process;innate immune response;macromolecule catabolic process;m…	binding;DNA binding;nucleic acid binding;RNA binding	cell part;cytoplasm;cytoplasmic part;cytosol;intracellular membrane-bounded organelle;intracellular organelle;intracellular organelle part;intracellular part;macromolecular complex;membrane-bounded organelle;nuclear part;nucleoplasm;nucleus;organelle;organelle part;ribonucleoprotein complex		KH_1;KH_3
Small nuclear ribonucleoprotein G;Small nuclear ribonucleoprotein G-like protein	SNRPG	1.59817	2.2401	1.86928	3	1.90252	0.00351785	2.45372	biosynthetic process;cellular biosynthetic process;cellular component assembly;cellular component assembly at cellular level;cellular component organization;cellular component organization at cellular level;cellular component organization or biogenesis;cellular component organization or biogenesis at cellular level;cellular macromolecular complex assembly;cellular macromolecular complex subunit o…	binding;nucleic acid binding;RNA binding	catalytic step 2 spliceosome;cell part;cytoplasmic part;cytosol;intracellular organelle part;intracellular part;macromolecular complex;nuclear part;nucleoplasm;organelle part;ribonucleoprotein complex;small nuclear ribonucleoprotein complex;spliceosomal complex;U12-type spliceosomal complex;U7 snRNP	Spliceosome	LSM
Pumilio homolog 1	PUM1	4.00513	4.19716	4.24195	3	4.14808	0.000601629	3.22067	biological regulation;cellular component organization;cellular component organization or biogenesis;cellular membrane organization;cellular process;establishment of localization;establishment of localization in cell;Golgi vesicle transport;intracellular transport;membrane organization;post-Golgi vesicle-mediated transport;posttranscriptional regulation of gene expression;regulation of biological …	binding;nucleic acid binding;RNA binding	cell part;cytoplasmic part;cytosol;intracellular part		PUF
60S ribosomal protein L27a	L27a;RPL27A	2.35417	3.35643	1.85465	3	2.52175	0.00234629	2.62962	biosynthetic process;catabolic process;cellular biosynthetic process;cellular catabolic process;cellular component disassembly;cellular component disassembly at cellular level;cellular component organization;cellular component organization at cellular level;cellular component organization or biogenesis;cellular component organization or biogenesis at cellular level;cellular macromolecular complex…	binding;nucleic acid binding;RNA binding;structural constituent of ribosome;structural molecule activity	cell part;cytoplasmic part;cytosolic large ribosomal subunit;intracellular non-membrane-bounded organelle;intracellular organelle;intracellular organelle part;intracellular part;large ribosomal subunit;macromolecular complex;non-membrane-bounded organelle;organelle;organelle part;ribonucleoprotein complex;ribosome	Ribosome	Ribosomal_L18e
Insulin-like growth factor 2 mRNA-binding protein 3	IGF2BP3	3.14509	3.84268	3.56613	3	3.51797	0.000601629	3.22067	anatomical structure morphogenesis;biological regulation;biosynthetic process;cellular biosynthetic process;cellular macromolecule biosynthetic process;cellular macromolecule metabolic process;cellular metabolic process;cellular nitrogen compound metabolic process;cellular process;cellular protein metabolic process;CRD-mediated mRNA stabilization;developmental process;gene expression;localization…	binding;mRNA 3'-UTR binding;mRNA 5'-UTR binding;mRNA binding;nucleic acid binding;nucleotide binding;RNA binding;translation regulator activity	cell part;cell projection;cell projection part;CRD-mediated mRNA stability complex;cytoplasmic part;cytosol;dendrite;dendritic spine;intracellular membrane-bounded organelle;intracellular non-membrane-bounded organelle;intracellular organelle;intracellular part;lamellipodium;macromolecular complex;membrane;membrane-bounded organelle;neuron projection;neuron spine;non-membrane-bounded organelle;nu…		KH_1;RRM_1
ELAV-like protein 1	ELAVL1	4.7536	5.0041	4.23596	3	4.66455	0.000601629	3.22067	3'-UTR-mediated mRNA stabilization;biological regulation;cellular macromolecule metabolic process;cellular metabolic process;cellular nitrogen compound metabolic process;cellular process;developmental process;gene expression;macromolecule metabolic process;metabolic process;mRNA metabolic process;mRNA stabilization;multicellular organismal development;multicellular organismal process;nitrogen com…	AU-rich element binding;binding;mRNA 3'-UTR AU-rich region binding;mRNA 3'-UTR binding;mRNA binding;nucleic acid binding;nucleotide binding;RNA binding	cell part;cytoplasmic part;cytosol;intracellular organelle part;intracellular part;nuclear part;nucleoplasm;organelle part		RRM_1
RNA-binding protein 47	RBM47	2.13501	2.99886	2.38217	3	2.50535	0.00157546	2.80259	base conversion or substitution editing;biological regulation;cellular macromolecule metabolic process;cellular metabolic process;cellular nitrogen compound metabolic process;cellular process;cytidine to uridine editing;gene expression;macromolecule metabolic process;macromolecule modification;metabolic process;mRNA metabolic process;mRNA modification;mRNA processing;nitrogen compound metabolic p…	binding;nucleic acid binding;nucleotide binding;RNA binding;single-stranded RNA binding	apolipoprotein B mRNA editing enzyme complex;cell part;cytoplasm;cytoplasmic part;endoplasmic reticulum;intracellular membrane-bounded organelle;intracellular organelle;intracellular organelle part;intracellular part;macromolecular complex;membrane-bounded organelle;nuclear part;nucleoplasm;nucleus;organelle;organelle part;protein complex		RRM_1
Constitutive coactivator of PPAR-gamma-like protein 1	FAM120A	3.3553	3.23658	3.8063	3	3.46606	0.000601629	3.22067		binding;nucleic acid binding;RNA binding	cell part;cytoplasm;intracellular part;membrane;plasma membrane
Moesin	MSN	2.70942	2.80925	2.59806	3	2.70558	0.00101449	2.99375	biological adhesion;biological regulation;cell adhesion;cell migration;cell motility;cell-cell adhesion;cellular component movement;cellular process;immune system process;leukocyte cell-cell adhesion;leukocyte migration;locomotion;membrane docking;membrane to membrane docking;regulation of biological process;regulation of cell migration;regulation of cell motility;regulation of cellular component…	structural constituent of cytoskeleton;structural molecule activity	apical part of cell;apical plasma membrane;basolateral plasma membrane;cell part;cell projection;cell projection membrane;cell projection part;cytoplasm;cytoskeleton;extracellular membrane-bounded organelle;extracellular organelle;extracellular region part;extracellular vesicular exosome;extrinsic to membrane;filopodium;intracellular non-membrane-bounded organelle;intracellular organelle;intracel…	Leukocyte transendothelial migration;Measles;Regulation of actin cytoskeleton	ERM;FERM_C;FERM_M;FERM_N
	HNRNPK	4.99652	4.86888	4.2519	3	4.70577	0.000601629	3.22067		binding;nucleic acid binding;RNA binding	cell part;intracellular membrane-bounded organelle;intracellular organelle;intracellular part;macromolecular complex;membrane-bounded organelle;nucleus;organelle;ribonucleoprotein complex		KH_1;ROKNT
60S ribosomal protein L7	RPL7;WUGSC:H_RG054D04.1	1.44753	4.19401	1.72944	3	2.45699	0.00899576	2.04596	biosynthetic process;catabolic process;cellular biosynthetic process;cellular catabolic process;cellular component biogenesis;cellular component biogenesis at cellular level;cellular component disassembly;cellular component disassembly at cellular level;cellular component organization;cellular component organization at cellular level;cellular component organization or biogenesis;cellular componen…	binding;DNA binding;mRNA binding;nucleic acid binding;RNA binding;structural constituent of ribosome;structural molecule activity	cell part;cytoplasmic part;cytosolic large ribosomal subunit;intracellular non-membrane-bounded organelle;intracellular organelle;intracellular organelle part;intracellular part;large ribosomal subunit;macromolecular complex;non-membrane-bounded organelle;organelle;organelle part;ribonucleoprotein complex;ribosome	Ribosome	Ribosomal_L30;Ribosomal_L30_N
Polypyrimidine tract-binding protein 1	PTBP1	3.97067	3.55275	3.5653	3	3.69624	0.000601629	3.22067	biological regulation;cellular macromolecule metabolic process;cellular metabolic process;cellular nitrogen compound metabolic process;cellular process;macromolecule metabolic process;metabolic process;mRNA metabolic process;mRNA processing;negative regulation of biological process;negative regulation of cell differentiation;negative regulation of cellular metabolic process;negative regulation of…	binding;nucleic acid binding;nucleotide binding;poly-pyrimidine tract binding;pre-mRNA binding;RNA binding;single-stranded RNA binding	cell part;intracellular membrane-bounded organelle;intracellular non-membrane-bounded organelle;intracellular organelle;intracellular organelle part;intracellular part;membrane-bounded organelle;non-membrane-bounded organelle;nuclear part;nucleolus;nucleoplasm;nucleus;organelle;organelle part		RRM_1
40S ribosomal protein S3a	RPS3A	1.9198	3.20123	2.96207	3	2.69437	0.00168922	2.77231	biological regulation;biosynthetic process;catabolic process;cell differentiation;cellular biosynthetic process;cellular catabolic process;cellular component disassembly;cellular component disassembly at cellular level;cellular component organization;cellular component organization at cellular level;cellular component organization or biogenesis;cellular component organization or biogenesis at cel…	binding;nucleic acid binding;RNA binding;structural constituent of ribosome;structural molecule activity	cell part;cytoplasmic part;cytosolic small ribosomal subunit;intracellular non-membrane-bounded organelle;intracellular organelle;intracellular organelle part;intracellular part;macromolecular complex;non-membrane-bounded organelle;nuclear part;nucleolus;organelle;organelle part;ribonucleoprotein complex;ribosome;small ribosomal subunit	Ribosome	Ribosomal_S3Ae
SPATS2-like protein	SPATS2L	2.0782	2.60961	2.96612	3	2.55131	0.0015017	2.82342			cell part;cytoplasm;intracellular non-membrane-bounded organelle;intracellular organelle;intracellular organelle part;intracellular part;macromolecular complex;non-membrane-bounded organelle;nuclear part;nucleolus;organelle;organelle part;protein complex		DUF1387
Polyadenylate-binding protein 1	PABPC1	3.40368	4.00342	3.70898	3	3.70536	0.000601629	3.22067	biological regulation;catabolic process;cellular catabolic process;cellular macromolecule catabolic process;cellular macromolecule metabolic process;cellular metabolic process;cellular nitrogen compound metabolic process;cellular process;gene silencing;gene silencing by RNA;macromolecule catabolic process;macromolecule metabolic process;metabolic process;mRNA 3'-end processing;mRNA catabolic proc…	binding;mRNA binding;nucleic acid binding;nucleotide binding;poly(A) RNA binding;poly-purine tract binding;RNA binding;single-stranded RNA binding;translation activator activity;translation regulator activity;translation regulator activity, nucleic acid binding	catalytic step 2 spliceosome;cell part;cytoplasm;cytoplasmic part;cytosol;intracellular non-membrane-bounded organelle;intracellular organelle;intracellular organelle part;intracellular part;macromolecular complex;non-membrane-bounded organelle;nuclear part;organelle;organelle part;ribonucleoprotein complex;RNA granule;spliceosomal complex;stress granule	mRNA surveillance pathway;RNA degradation;RNA transport	PABP;RRM_1
Transcriptional activator protein Pur-beta	PURB	2.60208	2.71614	2.39123	3	2.56982	0.00118612	2.92587	biological regulation;biosynthetic process;cellular biosynthetic process;cellular macromolecule biosynthetic process;cellular macromolecule metabolic process;cellular metabolic process;cellular nitrogen compound metabolic process;cellular process;macromolecule biosynthetic process;macromolecule metabolic process;metabolic process;negative regulation of biological process;negative regulation of bi…	binding;DNA binding;double-stranded DNA binding;mRNA binding;nucleic acid binding;nucleic acid binding transcription factor activity;protein binding;RNA binding;sequence-specific DNA binding transcription factor activity;single-stranded DNA binding;structure-specific DNA binding;transcription factor binding	cell part;chromosomal part;DNA replication factor A complex;intracellular organelle part;intracellular part;macromolecular complex;nuclear chromosome part;nuclear part;organelle part;protein complex		PurA
60S ribosomal protein L30	RPL30	2.59577	3.28636	2.35166	3	2.7446	0.00119699	2.92191	biosynthetic process;catabolic process;cellular biosynthetic process;cellular catabolic process;cellular component disassembly;cellular component disassembly at cellular level;cellular component organization;cellular component organization at cellular level;cellular component organization or biogenesis;cellular component organization or biogenesis at cellular level;cellular macromolecular complex…	binding;nucleic acid binding;RNA binding;structural constituent of ribosome;structural molecule activity	cell part;cytoplasm;cytoplasmic part;cytosolic large ribosomal subunit;intracellular non-membrane-bounded organelle;intracellular organelle;intracellular organelle part;intracellular part;large ribosomal subunit;macromolecular complex;non-membrane-bounded organelle;organelle;organelle part;ribonucleoprotein complex;ribosome	Ribosome	Ribosomal_L7Ae
Small nuclear ribonucleoprotein Sm D3	SNRPD3	1.54241	4.03325	0.225919	3	1.93386	0.0405828	1.39166	biosynthetic process;cellular biosynthetic process;cellular component assembly;cellular component assembly at cellular level;cellular component organization;cellular component organization at cellular level;cellular component organization or biogenesis;cellular component organization or biogenesis at cellular level;cellular macromolecular complex assembly;cellular macromolecular complex subunit o…	binding;histone pre-mRNA DCP binding;nucleic acid binding;RNA binding	catalytic step 2 spliceosome;cell part;cytoplasmic part;cytosol;intracellular organelle part;intracellular part;macromolecular complex;nuclear part;nucleoplasm;organelle part;ribonucleoprotein complex;small nuclear ribonucleoprotein complex;spliceosomal complex;U12-type spliceosomal complex;U7 snRNP	Spliceosome;Systemic lupus erythematosus	LSM
Nuclease-sensitive element-binding protein 1	YBX1	2.99132	2.63675	2.3749	3	2.66766	0.00115383	2.93786	anatomical structure development;biological regulation;biosynthetic process;cell development;cellular biosynthetic process;cellular developmental process;cellular macromolecule biosynthetic process;cellular macromolecule metabolic process;cellular metabolic process;cellular nitrogen compound metabolic process;cellular process;cellular process involved in reproduction;chordate embryonic developmen…	binding;chromatin binding;DNA binding;double-stranded DNA binding;lipid binding;mRNA 3'-UTR binding;mRNA binding;nucleic acid binding;nucleic acid binding transcription factor activity;ribonucleoprotein binding;RNA binding;sequence-specific DNA binding transcription factor activity;single-stranded DNA binding;structure-specific DNA binding;translation regulator activity	cell part;CRD-mediated mRNA stability complex;cytoplasm;cytoplasmic part;extracellular region;histone pre-mRNA 3'end processing complex;intracellular membrane-bounded organelle;intracellular non-membrane-bounded organelle;intracellular organelle;intracellular organelle part;intracellular part;macromolecular complex;membrane-bounded organelle;non-membrane-bounded organelle;nuclear part;nucleoplasm…		CSD
Small nuclear ribonucleoprotein F	SNRPF	3.28809	2.25275	2.76209	3	2.76764	0.00119699	2.92191	biosynthetic process;cellular biosynthetic process;cellular component assembly;cellular component assembly at cellular level;cellular component organization;cellular component organization at cellular level;cellular component organization or biogenesis;cellular component organization or biogenesis at cellular level;cellular macromolecular complex assembly;cellular macromolecular complex subunit o…	binding;nucleic acid binding;RNA binding	catalytic step 2 spliceosome;cell part;cytoplasmic part;cytosol;intracellular organelle part;intracellular part;macromolecular complex;nuclear part;nucleoplasm;organelle part;ribonucleoprotein complex;small nuclear ribonucleoprotein complex;spliceosomal complex;U12-type spliceosomal complex;U7 snRNP	Spliceosome	LSM
60S ribosomal protein L26	RPL26;KRBA2	2.10631	1.76371	3.49996	3	2.45666	0.00321175	2.49326	biosynthetic process;catabolic process;cellular biosynthetic process;cellular catabolic process;cellular component biogenesis;cellular component biogenesis at cellular level;cellular component disassembly;cellular component disassembly at cellular level;cellular component organization;cellular component organization at cellular level;cellular component organization or biogenesis;cellular componen…	binding;nucleic acid binding;RNA binding;structural constituent of ribosome;structural molecule activity	cell part;cytosolic large ribosomal subunit;intracellular organelle part;intracellular part;large ribosomal subunit;macromolecular complex;organelle part;ribonucleoprotein complex	Ribosome	KOW
Serine/arginine-rich splicing factor 3	SRSF3;SFRS3	4.63419	4.76675	3.89799	3	4.43298	0.000601629	3.22067	biosynthetic process;cellular biosynthetic process;cellular macromolecule metabolic process;cellular metabolic process;cellular nitrogen compound metabolic process;cellular process;establishment of localization;establishment of localization in cell;establishment of RNA localization;intracellular transport;macromolecule metabolic process;metabolic process;mRNA 3'-end processing;mRNA export from nu…	binding;nucleic acid binding;nucleotide binding;RNA binding	cell part;intracellular organelle part;intracellular part;nuclear body;nuclear part;nuclear speck;nucleoplasm;nucleoplasm part;organelle part	Spliceosome	RRM_1
Transcriptional activator protein Pur-alpha	PURA	2.16221	2.8201	2.01894	3	2.33375	0.00197454	2.70453	anatomical structure development;biological regulation;cellular macromolecule metabolic process;cellular metabolic process;cellular nitrogen compound metabolic process;cellular process;developmental process;DNA conformation change;DNA duplex unwinding;DNA geometric change;DNA metabolic process;DNA unwinding involved in replication;DNA-dependent DNA replication initiation;macromolecule metabolic p…	binding;DNA binding;double-stranded DNA binding;double-stranded telomeric DNA binding;nucleic acid binding;nucleic acid binding transcription factor activity;protein binding;purine-rich negative regulatory element binding;regulatory region DNA binding;regulatory region nucleic acid binding;sequence-specific distal enhancer binding RNA polymerase II transcription factor activity;sequence-specific …	cell body;cell part;cell projection;chromosomal part;chromosome, telomeric region;cytoplasm;dendrite;DNA replication factor A complex;intracellular organelle part;intracellular part;macromolecular complex;neuron projection;neuronal cell body;nuclear chromosome part;nuclear chromosome, telomeric region;nuclear part;organelle part;protein complex		PurA
Heterogeneous nuclear ribonucleoproteins A2/B1	HNRNPA2B1	5.08734	5.33939	3.9921	3	4.80628	0.000601629	3.22067	biological regulation;cellular macromolecule metabolic process;cellular metabolic process;cellular nitrogen compound metabolic process;cellular process;establishment of localization;establishment of RNA localization;macromolecule metabolic process;metabolic process;mRNA metabolic process;mRNA processing;negative regulation of biological process;negative regulation of cellular metabolic process;ne…	binding;DNA binding;nucleic acid binding;nucleotide binding;RNA binding;sequence-specific DNA binding;single-stranded DNA binding;single-stranded telomeric DNA binding;structure-specific DNA binding;telomeric DNA binding	catalytic step 2 spliceosome;cell part;cytoplasm;intracellular non-membrane-bounded organelle;intracellular organelle;intracellular organelle part;intracellular part;macromolecular complex;non-membrane-bounded organelle;nuclear part;nucleolus;nucleoplasm;organelle;organelle part;ribonucleoprotein complex;spliceosomal complex		RRM_1
60S ribosomal protein L13	RPL13	2.80812	NaN	1.86649	2	2.33731	0.00780419	2.10767	biosynthetic process;catabolic process;cellular biosynthetic process;cellular catabolic process;cellular component disassembly;cellular component disassembly at cellular level;cellular component organization;cellular component organization at cellular level;cellular component organization or biogenesis;cellular component organization or biogenesis at cellular level;cellular macromolecular complex…	binding;nucleic acid binding;RNA binding;structural constituent of ribosome;structural molecule activity	cell part;cytoplasmic part;cytosolic large ribosomal subunit;intracellular non-membrane-bounded organelle;intracellular organelle;intracellular organelle part;intracellular part;large ribosomal subunit;macromolecular complex;non-membrane-bounded organelle;organelle;organelle part;ribonucleoprotein complex;ribosome	Ribosome	Ribosomal_L13e
Actin, cytoplasmic 1;Actin, cytoplasmic 1, N-terminally processed	PS1TP5BP1;ACTB;ACTG1;ACTA1	1.12763	1.73825	4.66738	3	2.51109	0.0148949	1.82696	actin cytoskeleton organization;actin filament organization;actin filament-based process;actomyosin structure organization;adherens junction organization;anatomical structure formation involved in morphogenesis;anatomical structure morphogenesis;apoptosis;axon guidance;axonogenesis;biological regulation;blood coagulation;cardiac muscle contraction;cardiac muscle tissue morphogenesis;cardiac myofi…	adenyl nucleotide binding;adenyl ribonucleotide binding;ATP binding;binding;nucleotide binding;purine nucleotide binding;purine ribonucleoside triphosphate binding;purine ribonucleotide binding;ribonucleotide binding;structural constituent of cytoskeleton;structural molecule activity	actin cytoskeleton;axon;cell cortex;cell cortex part;cell part;cell periphery;cell projection;contractile fiber;contractile fiber part;cortical cytoskeleton;cytoplasm;cytoplasmic part;cytoskeletal part;cytoskeleton;cytosol;extracellular membrane-bounded organelle;extracellular organelle;extracellular region;extracellular region part;extracellular vesicular exosome;filamentous actin;H4/H2A histone…	Adherens junction;Arrhythmogenic right ventricular cardiomyopathy (ARVC);Bacterial invasion of epithelial cells;Cardiac muscle contraction;Dilated cardiomyopathy;Focal adhesion;Hypertrophic cardiomyopathy (HCM);Leukocyte transendothelial migration;Pathogenic Escherichia coli infection;Phagosome;Phototransduction - fly;Regulation of actin cytoskeleton;Shigellosis;Tight junction;Vascular smooth mus…	Actin;Ank;Ank_2
La-related protein 1	LARP1	3.02239	2.78697	2.79406	3	2.86781	0.000837071	3.07724	biological regulation;positive regulation of autophagy;positive regulation of biological process;positive regulation of catabolic process;positive regulation of cell communication;positive regulation of cellular catabolic process;positive regulation of cellular metabolic process;positive regulation of cellular process;positive regulation of macroautophagy;positive regulation of metabolic process;…	binding;nucleic acid binding;RNA binding			La
Epithelial splicing regulatory protein 1	ESRP1	2.34718	2.88563	3.3411	3	2.85797	0.00114109	2.94268	biological regulation;cellular macromolecule metabolic process;cellular metabolic process;cellular nitrogen compound metabolic process;cellular process;macromolecule metabolic process;metabolic process;mRNA metabolic process;mRNA processing;nitrogen compound metabolic process;nucleic acid metabolic process;nucleobase-containing compound metabolic process;primary metabolic process;regulation of bi…	binding;mRNA binding;nucleic acid binding;nucleotide binding;RNA binding	cell part;intracellular membrane-bounded organelle;intracellular organelle;intracellular part;membrane;membrane-bounded organelle;nucleus;organelle;plasma membrane
Neuroblast differentiation-associated protein AHNAK	AHNAK	2.25193	2.67014	2.76053	3	2.56087	0.00121006	2.91719	anatomical structure development;developmental process;nervous system development;system development	binding;nucleic acid binding	cell part;intracellular membrane-bounded organelle;intracellular organelle;intracellular part;membrane-bounded organelle;nucleus;organelle		PDZ
40S ribosomal protein S11	RPS11	0.15017	3.07283	2.86292	3	2.02864	0.0224441	1.6489	biosynthetic process;catabolic process;cellular biosynthetic process;cellular catabolic process;cellular component disassembly;cellular component disassembly at cellular level;cellular component organization;cellular component organization at cellular level;cellular component organization or biogenesis;cellular component organization or biogenesis at cellular level;cellular macromolecular complex…	binding;nucleic acid binding;RNA binding;rRNA binding;structural constituent of ribosome;structural molecule activity	cell part;cytosolic small ribosomal subunit;intracellular organelle part;intracellular part;macromolecular complex;organelle part;ribonucleoprotein complex;small ribosomal subunit	Ribosome	Ribosomal_S17
Serine--tRNA ligase, cytoplasmic	SARS	NaN	2.05509	3.30415	2	2.67962	0.00606825	2.21694	amine metabolic process;amino acid activation;carboxylic acid metabolic process;cellular amine metabolic process;cellular amino acid metabolic process;cellular ketone metabolic process;cellular macromolecule metabolic process;cellular metabolic process;cellular nitrogen compound metabolic process;cellular process;macromolecule metabolic process;metabolic process;ncRNA metabolic process;ncRNA proc…	adenyl nucleotide binding;adenyl ribonucleotide binding;aminoacyl-tRNA ligase activity;ATP binding;binding;catalytic activity;ligase activity;ligase activity, forming aminoacyl-tRNA and related compounds;ligase activity, forming carbon-oxygen bonds;nucleic acid binding;nucleotide binding;purine nucleotide binding;purine ribonucleoside triphosphate binding;purine ribonucleotide binding;ribonucleot…	cell part;cytoplasm;cytoplasmic part;cytosol;intracellular membrane-bounded organelle;intracellular organelle;intracellular part;membrane-bounded organelle;mitochondrion;organelle	Aminoacyl-tRNA biosynthesis	Seryl_tRNA_N;tRNA-synt_2b
Lupus La protein	SSB	3.33985	3.1022	2.84591	3	3.09599	0.000754879	3.12212	cellular macromolecule metabolic process;cellular metabolic process;cellular nitrogen compound metabolic process;cellular process;histone mRNA metabolic process;macromolecule metabolic process;macromolecule modification;metabolic process;mRNA metabolic process;ncRNA metabolic process;ncRNA processing;nitrogen compound metabolic process;nucleic acid metabolic process;nucleobase-containing compound…	binding;mRNA binding;nucleic acid binding;nucleotide binding;RNA binding;tRNA binding	cell part;intracellular membrane-bounded organelle;intracellular organelle;intracellular part;macromolecular complex;membrane-bounded organelle;nucleus;organelle;ribonucleoprotein complex	Systemic lupus erythematosus	La;RRM_1;RRM_3
Nucleophosmin	NPM1	3.73303	3.47158	3.55988	3	3.58816	0.000601629	3.22067	aging;ATP-dependent chromatin remodeling;biological regulation;cell aging;cell cycle process;cellular component assembly;cellular component assembly at cellular level;cellular component organization;cellular component organization at cellular level;cellular component organization or biogenesis;cellular component organization or biogenesis at cellular level;cellular macromolecular complex assembly…	binding;histone binding;identical protein binding;NF-kappaB binding;nucleic acid binding;protein binding;protein binding transcription factor activity;protein dimerization activity;protein heterodimerization activity;protein homodimerization activity;ribonucleoprotein binding;ribosomal large subunit binding;ribosomal small subunit binding;RNA binding;Tat protein binding;transcription coactivator …	cell part;centrosome;cytoplasm;cytoplasmic part;cytoskeletal part;cytosol;intracellular membrane-bounded organelle;intracellular non-membrane-bounded organelle;intracellular organelle;intracellular organelle part;intracellular part;macromolecular complex;membrane-bounded organelle;microtubule organizing center;non-membrane-bounded organelle;nuclear part;nucleolus;nucleoplasm;nucleus;organelle;org…
Ubiquitin-40S ribosomal protein S27a;Ubiquitin;40S ribosomal protein S27a;Ubiquitin-60S ribosomal protein L40;Ubiquitin;60S ribosomal protein L40;Polyubiquitin-B;Ubiquitin;Polyubiquitin-C;Ubiquitin	RPS27A;UBB;UBC;UBA52;DKFZp434K0435;UBBP4	3.23344	3.3045	2.16527	3	2.90107	0.00119699	2.92191	activation of immune response;activation of innate immune response;activation of MAPK activity;adipose tissue development;anaphase;anaphase-promoting complex-dependent proteasomal ubiquitin-dependent protein catabolic process;anatomical structure development;antigen processing and presentation;antigen processing and presentation of exogenous antigen;antigen processing and presentation of exogenou…	binding;cation binding;ion binding;metal ion binding;structural constituent of ribosome;structural molecule activity	cell part;cytoplasmic part;cytoplasmic vesicle membrane;cytoplasmic vesicle part;cytosol;cytosolic large ribosomal subunit;cytosolic small ribosomal subunit;endocytic vesicle membrane;endosomal part;endosome membrane;intracellular non-membrane-bounded organelle;intracellular organelle;intracellular organelle part;intracellular part;large ribosomal subunit;macromolecular complex;membrane;non-membr…	Parkinson's disease;Ribosome	Rad60-SLD;Ribosomal_L40e;Ribosomal_S27;ubiquitin
40S ribosomal protein S27-like;40S ribosomal protein S27	RPS27L	-0.167329	2.9612	3.49237	3	2.09541	0.0327857	1.48432	biological regulation;biosynthetic process;cell cycle checkpoint;cellular biosynthetic process;cellular macromolecule biosynthetic process;cellular macromolecule metabolic process;cellular metabolic process;cellular nitrogen compound metabolic process;cellular process;cellular protein metabolic process;cellular response to stimulus;cellular response to stress;DNA damage checkpoint;DNA damage resp…	apoptotic protease activator activity;binding;caspase activator activity;caspase regulator activity;cation binding;enzyme activator activity;enzyme regulator activity;ion binding;metal ion binding;nucleic acid binding;peptidase activator activity;peptidase regulator activity;structural constituent of ribosome;structural molecule activity;translation activator activity;translation regulator activi…	cell part;cytoplasmic part;intracellular membrane-bounded organelle;intracellular non-membrane-bounded organelle;intracellular organelle;intracellular part;macromolecular complex;membrane-bounded organelle;non-membrane-bounded organelle;nucleus;organelle;ribonucleoprotein complex;ribosome	Ribosome	Ribosomal_S27e
Regulator of nonsense transcripts 1	UPF1	2.83631	3.06993	3.08841	3	2.99822	0.000787844	3.10356	biological regulation;biosynthetic process;catabolic process;cell cycle;cellular biosynthetic process;cellular catabolic process;cellular macromolecule biosynthetic process;cellular macromolecule catabolic process;cellular macromolecule metabolic process;cellular metabolic process;cellular nitrogen compound metabolic process;cellular process;cellular response to stimulus;cellular response to stre…	adenyl nucleotide binding;adenyl ribonucleotide binding;ATP binding;ATPase activity;ATPase activity, coupled;ATP-dependent helicase activity;ATP-dependent RNA helicase activity;binding;catalytic activity;cation binding;chromatin binding;DNA binding;helicase activity;hydrolase activity;hydrolase activity, acting on acid anhydrides;hydrolase activity, acting on acid anhydrides, in phosphorus-contai…	cell part;chromatin;chromosomal part;cytoplasmic mRNA processing body;cytoplasmic part;cytosol;exon-exon junction complex;intracellular non-membrane-bounded organelle;intracellular organelle;intracellular organelle part;intracellular part;macromolecular complex;non-membrane-bounded organelle;nuclear part;organelle;organelle part;protein complex;ribonucleoprotein complex;RNA granule	mRNA surveillance pathway;RNA transport	UPF1_Zn_bind
Methionine aminopeptidase 1;Methionine aminopeptidase	METAP1;DKFZp781C0419	2.98322	1.53789	NaN	2	2.26056	0.012211	1.91325	biological regulation;cellular macromolecule metabolic process;cellular metabolic process;cellular process;cellular protein metabolic process;macromolecule metabolic process;macromolecule modification;metabolic process;N-terminal protein amino acid modification;peptidyl-amino acid modification;peptidyl-methionine modification;posttranscriptional regulation of gene expression;primary metabolic pro…	aminopeptidase activity;binding;catalytic activity;cation binding;exopeptidase activity;hydrolase activity;ion binding;metal ion binding;metalloexopeptidase activity;metallopeptidase activity;peptidase activity;peptidase activity, acting on L-amino acid peptides	cell part;cytoplasm;intracellular part		Peptidase_M24
Ezrin;Tyrosine-protein kinase receptor	EZR;EZR-ROS1	1.70257	2.44395	1.48786	3	1.87813	0.00444994	2.35165	actin cytoskeleton organization;actin filament bundle assembly;actin filament organization;actin filament-based process;axon guidance;biological adhesion;biological regulation;cell adhesion;cell differentiation;cell surface receptor linked signaling pathway;cell-cell adhesion;cellular component assembly;cellular component assembly at cellular level;cellular component organization;cellular compone…	actin binding;actin filament binding;adenyl nucleotide binding;adenyl ribonucleotide binding;ATP binding;binding;catalytic activity;cytoskeletal protein binding;kinase activity;molecular transducer activity;nucleotide binding;phosphotransferase activity, alcohol group as acceptor;protein binding;protein kinase activity;protein tyrosine kinase activity;purine nucleotide binding;purine ribonucleosi…	actin filament;apical part of cell;apical plasma membrane;basolateral plasma membrane;cell cortex part;cell part;cell projection;cell projection membrane;cell projection part;cortical cytoskeleton;cytoplasm;cytoplasmic part;cytoskeletal part;cytoskeleton;cytosol;extrinsic to membrane;filopodium;integral to membrane;intracellular non-membrane-bounded organelle;intracellular organelle;intracellular…	Gastric acid secretion;Leukocyte transendothelial migration;Pathogenic Escherichia coli infection;Regulation of actin cytoskeleton	ERM;FERM_C;FERM_M;FERM_N;Pkinase_Tyr
CUGBP Elav-like family member 1	CELF1	3.22919	3.00315	3.09702	3	3.10979	0.000724029	3.14024	anatomical structure development;biological regulation;cell development;cellular component assembly;cellular component assembly at cellular level;cellular component organization;cellular component organization at cellular level;cellular component organization or biogenesis;cellular component organization or biogenesis at cellular level;cellular developmental process;cellular macromolecular comple…	binding;BRE binding;mRNA binding;nucleic acid binding;nucleotide binding;RNA binding;translation regulator activity;translation regulator activity, nucleic acid binding;translation repressor activity;translation repressor activity, nucleic acid binding	cell part;cytoplasm;intracellular membrane-bounded organelle;intracellular organelle;intracellular part;macromolecular complex;membrane-bounded organelle;nucleus;organelle;ribonucleoprotein complex		RRM_1
E3 ubiquitin/ISG15 ligase TRIM25	TRIM25	2.78912	2.12105	1.96269	3	2.29095	0.00213082	2.67145	biological regulation;defense response;defense response to virus;immune effector process;immune response;immune system process;innate immune response;interaction with host;interspecies interaction between organisms;multi-organism process;negative regulation of biological process;negative regulation of cytokine production;negative regulation of multicellular organismal process;negative regulation …	acid-amino acid ligase activity;binding;catalytic activity;cation binding;ion binding;ligase activity;ligase activity, forming carbon-nitrogen bonds;metal ion binding;nucleic acid binding transcription factor activity;sequence-specific DNA binding transcription factor activity;small conjugating protein ligase activity;transition metal ion binding;ubiquitin-protein ligase activity;zinc ion binding	cell junction;cell part;cytoplasmic part;cytosol;intracellular membrane-bounded organelle;intracellular organelle;intracellular part;membrane-bounded organelle;nucleus;organelle	RIG-I-like receptor signaling pathway	SPRY
UPF0515 protein C19orf66	C19orf66	1.51389	2.67021	0.508814	3	1.5643	0.0231968	1.63457
40S ribosomal protein S3	RPS3	2.70644	3.27093	3.76562	3	3.24766	0.000787844	3.10356	activation of caspase activity;biological regulation;biosynthetic process;catabolic process;cellular biosynthetic process;cellular catabolic process;cellular component disassembly;cellular component disassembly at cellular level;cellular component organization;cellular component organization at cellular level;cellular component organization or biogenesis;cellular component organization or biogene…	binding;carbon-oxygen lyase activity;catalytic activity;damaged DNA binding;DNA binding;DNA-(apurinic or apyrimidinic site) lyase activity;endonuclease activity;hydrolase activity;hydrolase activity, acting on ester bonds;iron-sulfur cluster binding;lyase activity;metal cluster binding;mRNA binding;nuclease activity;nucleic acid binding;RNA binding;structural constituent of ribosome;structural mo…	cell part;cell projection membrane;cell projection part;cytoplasm;cytoplasmic part;cytosolic small ribosomal subunit;intracellular membrane-bounded organelle;intracellular non-membrane-bounded organelle;intracellular organelle;intracellular organelle part;intracellular part;leading edge membrane;macromolecular complex;membrane part;membrane-bounded organelle;non-membrane-bounded organelle;nucleus…	Ribosome	KH_2;Ribosomal_S3_C
TAR DNA-binding protein 43	TARDBP	3.1021	3.63668	4.34872	3	3.69583	0.000679531	3.16779	3'-UTR-mediated mRNA stabilization;biological regulation;biosynthetic process;cell death;cellular biosynthetic process;cellular macromolecule biosynthetic process;cellular macromolecule metabolic process;cellular metabolic process;cellular nitrogen compound metabolic process;cellular process;death;interaction with symbiont;interspecies interaction between organisms;macromolecule biosynthetic proc…	binding;DNA binding;double-stranded DNA binding;mRNA 3'-UTR binding;mRNA binding;nucleic acid binding;nucleic acid binding transcription factor activity;nucleotide binding;RNA binding;sequence-specific DNA binding transcription factor activity;structure-specific DNA binding	cell part;intracellular membrane-bounded organelle;intracellular organelle;intracellular part;membrane-bounded organelle;nucleus;organelle		RRM_1
Phosphorylase;Glycogen phosphorylase, brain form	PYGB	0.673375	NaN	3.63437	2	2.15387	0.0457721	1.3394	alcohol metabolic process;carbohydrate catabolic process;carbohydrate metabolic process;catabolic process;cellular carbohydrate catabolic process;cellular carbohydrate metabolic process;cellular glucan metabolic process;cellular macromolecule metabolic process;cellular metabolic process;cellular polysaccharide catabolic process;cellular polysaccharide metabolic process;cellular process;energy der…	binding;catalytic activity;cofactor binding;glycogen phosphorylase activity;nucleotide binding;phosphorylase activity;pyridoxal phosphate binding;transferase activity;transferase activity, transferring glycosyl groups;transferase activity, transferring hexosyl groups;vitamin B6 binding;vitamin binding	cell part;cytoplasm;cytoplasmic part;cytosol;intracellular part	Insulin signaling pathway;Starch and sucrose metabolism	Phosphorylase
Interferon-induced, double-stranded RNA-activated protein kinase	EIF2AK2	1.0309	NaN	3.96353	2	2.49722	0.0274706	1.56113	apoptosis;avoidance of defenses of other organism involved in symbiotic interaction;avoidance of host defenses;biological regulation;biosynthetic process;cell death;cellular biosynthetic process;cellular macromolecule biosynthetic process;cellular macromolecule metabolic process;cellular metabolic process;cellular process;cellular protein metabolic process;cellular response to chemical stimulus;c…	adenyl nucleotide binding;adenyl ribonucleotide binding;ATP binding;binding;catalytic activity;double-stranded RNA binding;enzyme regulator activity;eukaryotic translation initiation factor 2alpha kinase activity;kinase activity;non-membrane spanning protein tyrosine kinase activity;nucleic acid binding;nucleotide binding;phosphatase regulator activity;phosphotransferase activity, alcohol group a…	cell part;cytoplasmic part;cytosol;intracellular part	Hepatitis C;Measles;Protein processing in endoplasmic reticulum	dsrm;Pkinase
Cold shock domain-containing protein E1	CSDE1	3.37086	3.37504	4.20458	3	3.65016	0.000601629	3.22067	anatomical structure development;biological regulation;catabolic process;cellular catabolic process;cellular macromolecule catabolic process;cellular macromolecule metabolic process;cellular metabolic process;cellular nitrogen compound metabolic process;cellular process;developmental process;developmental process involved in reproduction;gonad development;macromolecule catabolic process;macromole…	binding;DNA binding;nucleic acid binding;RNA binding	cell part;CRD-mediated mRNA stability complex;cytoplasmic part;intracellular organelle part;intracellular part;macromolecular complex;membrane;mitochondrial inner membrane;mitochondrial membrane;mitochondrial part;organelle inner membrane;organelle membrane;organelle part;protein complex		CSD;SUZ-C
40S ribosomal protein S8	RPS8	1.38742	2.72968	2.84934	3	2.32215	0.00328656	2.48326	biosynthetic process;catabolic process;cellular biosynthetic process;cellular catabolic process;cellular component disassembly;cellular component disassembly at cellular level;cellular component organization;cellular component organization at cellular level;cellular component organization or biogenesis;cellular component organization or biogenesis at cellular level;cellular macromolecular complex…	structural constituent of ribosome;structural molecule activity	cell part;cytoplasm;cytoplasmic part;cytosolic small ribosomal subunit;intracellular non-membrane-bounded organelle;intracellular organelle;intracellular organelle part;intracellular part;macromolecular complex;non-membrane-bounded organelle;organelle;organelle part;ribonucleoprotein complex;ribosome;small ribosomal subunit	Ribosome	Ribosomal_S8e
60S ribosomal protein L13a	RPL13A;RPL13a	1.96614	1.96828	1.82951	3	1.92131	0.00288663	2.53961	biological regulation;biosynthetic process;catabolic process;cellular biosynthetic process;cellular catabolic process;cellular component disassembly;cellular component disassembly at cellular level;cellular component organization;cellular component organization at cellular level;cellular component organization or biogenesis;cellular component organization or biogenesis at cellular level;cellular …	structural constituent of ribosome;structural molecule activity	cell part;cytosolic large ribosomal subunit;intracellular organelle part;intracellular part;large ribosomal subunit;macromolecular complex;organelle part;ribonucleoprotein complex	Ribosome	Ribosomal_L13
Elongation factor 2	EEF2	2.19459	2.05252	1.96258	3	2.0699	0.00234629	2.62962	biosynthetic process;catabolic process;cellular biosynthetic process;cellular catabolic process;cellular macromolecule biosynthetic process;cellular macromolecule metabolic process;cellular metabolic process;cellular nitrogen compound catabolic process;cellular nitrogen compound metabolic process;cellular process;GTP catabolic process;GTP metabolic process;heterocycle catabolic process;heterocycl…	binding;catalytic activity;GTP binding;GTPase activity;guanyl nucleotide binding;guanyl ribonucleotide binding;hydrolase activity;hydrolase activity, acting on acid anhydrides;hydrolase activity, acting on acid anhydrides, in phosphorus-containing anhydrides;nucleic acid binding;nucleoside-triphosphatase activity;nucleotide binding;purine nucleotide binding;purine ribonucleoside triphosphate bind…	Cajal body;catalytic step 2 spliceosome;cell part;cytoplasm;cytoplasmic part;cytosol;intracellular membrane-bounded organelle;intracellular organelle;intracellular organelle part;intracellular part;macromolecular complex;membrane-bounded organelle;nuclear body;nuclear part;nuclear speck;nucleoplasm part;nucleus;organelle;organelle part;polysome;ribonucleoprotein complex;spliceosomal complex	Spliceosome	EFG_C;EFG_IV;GTP_EFTU;GTP_EFTU_D2
Elongation factor 1-alpha;Putative elongation factor 1-alpha-like 3;Elongation factor 1-alpha 1	EEF1A1;EEF1A1P5;EEF1A1L14;PTI-1	1.24829	2.34082	2.69563	3	2.09491	0.00435524	2.36099	biological regulation;biosynthetic process;catabolic process;cellular biosynthetic process;cellular catabolic process;cellular macromolecule biosynthetic process;cellular macromolecule metabolic process;cellular metabolic process;cellular nitrogen compound catabolic process;cellular nitrogen compound metabolic process;cellular process;GTP catabolic process;GTP metabolic process;heterocycle catabo…	binding;catalytic activity;GTP binding;GTPase activity;guanyl nucleotide binding;guanyl ribonucleotide binding;hydrolase activity;hydrolase activity, acting on acid anhydrides;hydrolase activity, acting on acid anhydrides, in phosphorus-containing anhydrides;nucleic acid binding;nucleoside-triphosphatase activity;nucleotide binding;purine nucleotide binding;purine ribonucleoside triphosphate bind…	cell body;cell part;cytoplasm;cytoplasmic part;cytosol;eukaryotic translation elongation factor 1 complex;intracellular membrane-bounded organelle;intracellular organelle;intracellular part;macromolecular complex;membrane-bounded organelle;neuronal cell body;nucleus;organelle;protein complex	RNA transport	GTP_EFTU;GTP_EFTU_D2;GTP_EFTU_D3
Caprin-1	CAPRIN1	3.05717	3.33099	3.26854	3	3.2189	0.000679531	3.16779	biological regulation;negative regulation of biological process;negative regulation of biosynthetic process;negative regulation of cellular biosynthetic process;negative regulation of cellular macromolecule biosynthetic process;negative regulation of cellular metabolic process;negative regulation of cellular process;negative regulation of cellular protein metabolic process;negative regulation of …	binding;nucleic acid binding;RNA binding	cell part;cell projection;cytoplasm;cytoplasmic mRNA processing body;cytoplasmic part;cytosol;dendrite;integral to membrane;integral to plasma membrane;intracellular non-membrane-bounded organelle;intracellular organelle;intracellular part;intrinsic to membrane;intrinsic to plasma membrane;macromolecular complex;membrane part;neuron projection;non-membrane-bounded organelle;organelle;plasma membr…		Caprin-1_C
Eukaryotic translation initiation factor 3 subunit J	EIF3J	2.45093	2.16475	1.33512	3	1.9836	0.00408548	2.38876	cellular process;translational initiation	binding;nucleic acid binding;RNA binding;translation factor activity, nucleic acid binding;translation initiation factor activity	cell part;cytoplasmic part;cytosol;eukaryotic translation initiation factor 3 complex;intracellular part;macromolecular complex;protein complex	RNA transport	eIF3_subunit
Nuclear fragile X mental retardation-interacting protein 2	NUFIP2	1.55645	1.1858	2.02204	3	1.5881	0.00774112	2.1112		binding;nucleic acid binding;RNA binding	cell part;cytoplasmic part;intracellular membrane-bounded organelle;intracellular non-membrane-bounded organelle;intracellular organelle;intracellular part;macromolecular complex;membrane-bounded organelle;non-membrane-bounded organelle;nucleus;organelle;polysomal ribosome;ribonucleoprotein complex;ribosome
14-3-3 protein zeta/delta	YWHAZ	1.03808	0.82326	2.81117	3	1.5575	0.0237591	1.62417	activation of MAPKK activity;activation of protein kinase activity;amine transport;axon guidance;biological regulation;C21-steroid hormone catabolic process;C21-steroid hormone metabolic process;catabolic process;cell activation;cell surface receptor linked signaling pathway;cellular component assembly;cellular component organization;cellular component organization or biogenesis;cellular hormone …	binding;catalytic activity;channel regulator activity;insulin-like growth factor receptor binding;ion channel binding;kinase activity;monooxygenase activity;oxidoreductase activity;protein binding;protein binding transcription factor activity;protein domain specific binding;receptor binding;sodium channel regulator activity;transcription cofactor activity;transcription corepressor activity;transc…	cell junction;cell leading edge;cell part;cell-cell contact zone;cell-cell junction;cytoplasm;cytoplasmic membrane-bounded vesicle;cytoplasmic part;cytoplasmic vesicle;cytoplasmic vesicle membrane;cytoplasmic vesicle part;cytoskeletal part;cytosol;intercalated disc;intracellular membrane-bounded organelle;intracellular organelle;intracellular organelle part;intracellular part;macromolecular compl…	Cell cycle;Neurotrophin signaling pathway;Oocyte meiosis	14-3-3
Poly(rC)-binding protein 1	PCBP1	1.997	2.27495	3.09591	3	2.45595	0.00197454	2.70453	cellular macromolecule metabolic process;cellular metabolic process;cellular nitrogen compound metabolic process;cellular process;macromolecule metabolic process;metabolic process;mRNA metabolic process;mRNA processing;nitrogen compound metabolic process;nuclear mRNA splicing, via spliceosome;nucleic acid metabolic process;nucleobase-containing compound metabolic process;primary metabolic process…	binding;DNA binding;nucleic acid binding;RNA binding;single-stranded DNA binding;structure-specific DNA binding	cell part;cytoplasm;intracellular organelle part;intracellular part;macromolecular complex;nuclear part;nucleoplasm;organelle part;ribonucleoprotein complex	Spliceosome	KH_1
Serpin B5	SERPINB5	1.45302	0.859174	2.01246	3	1.44155	0.0135758	1.86723	anatomical structure morphogenesis;biological regulation;cellular component movement;cellular component organization;cellular component organization at cellular level;cellular component organization or biogenesis;cellular component organization or biogenesis at cellular level;cellular process;developmental process;developmental process involved in reproduction;extracellular matrix organization;ex…	endopeptidase inhibitor activity;endopeptidase regulator activity;enzyme inhibitor activity;enzyme regulator activity;peptidase inhibitor activity;peptidase regulator activity;serine-type endopeptidase inhibitor activity	cell part;cytoplasm;extracellular region part;extracellular space;intracellular part	p53 signaling pathway	Serpin
60S ribosomal protein L3	RPL3;rpl3	1.38112	2.32978	3.76462	3	2.49184	0.00492377	2.3077	biosynthetic process;catabolic process;cellular biosynthetic process;cellular catabolic process;cellular component disassembly;cellular component disassembly at cellular level;cellular component organization;cellular component organization at cellular level;cellular component organization or biogenesis;cellular component organization or biogenesis at cellular level;cellular macromolecular complex…	binding;nucleic acid binding;RNA binding;structural constituent of ribosome;structural molecule activity	cell part;cytoplasm;cytoplasmic part;cytosolic large ribosomal subunit;intracellular non-membrane-bounded organelle;intracellular organelle;intracellular organelle part;intracellular part;large ribosomal subunit;macromolecular complex;non-membrane-bounded organelle;nuclear part;nucleolus;organelle;organelle part;ribonucleoprotein complex;ribosome	Ribosome	Ribosomal_L3
14-3-3 protein gamma;14-3-3 protein gamma, N-terminally processed	YWHAG	1.75587	NaN	2.90088	2	2.32837	0.00900781	2.04538	biological regulation;cell cycle process;cellular component organization;cellular component organization or biogenesis;cellular membrane organization;cellular process;establishment of localization;establishment of localization in cell;establishment of protein localization;G2/M transition of mitotic cell cycle;intracellular protein transport;intracellular transport;membrane organization;protein ta…	enzyme inhibitor activity;enzyme regulator activity;kinase inhibitor activity;kinase regulator activity;protein kinase C inhibitor activity;protein kinase inhibitor activity;protein kinase regulator activity;protein serine/threonine kinase inhibitor activity	cell part;cytoplasmic part;cytoplasmic vesicle membrane;cytoplasmic vesicle part;cytosol;intracellular organelle part;intracellular part;membrane;organelle membrane;organelle part;vesicle membrane	Cell cycle;Neurotrophin signaling pathway;Oocyte meiosis	14-3-3
Zinc finger CCCH-type antiviral protein 1	ZC3HAV1	2.53662	2.45678	3.40029	3	2.7979	0.00119544	2.92247	biological regulation;cellular process;cellular response to chemical stimulus;cellular response to dsRNA;cellular response to exogenous dsRNA;cellular response to organic substance;cellular response to stimulus;defense response;defense response to virus;immune effector process;immune response;immune system process;innate immune response;multi-organism process;negative regulation of biological pro…	binding;catalytic activity;cation binding;ion binding;metal ion binding;NAD+ ADP-ribosyltransferase activity;nucleic acid binding;RNA binding;transferase activity;transferase activity, transferring glycosyl groups;transferase activity, transferring pentosyl groups;transition metal ion binding;zinc ion binding	cell part;cytoplasm;cytoplasmic part;Golgi apparatus;intracellular membrane-bounded organelle;intracellular organelle;intracellular part;membrane;membrane-bounded organelle;nucleus;organelle;plasma membrane		PARP
	RPL10	2.76774	2.87668	1.32699	3	2.3238	0.00353335	2.45181	biosynthetic process;cellular biosynthetic process;cellular macromolecule biosynthetic process;cellular macromolecule metabolic process;cellular metabolic process;cellular process;cellular protein metabolic process;macromolecule biosynthetic process;macromolecule metabolic process;metabolic process;primary metabolic process;protein metabolic process;translation	structural constituent of ribosome;structural molecule activity	cell part;cytoplasmic part;intracellular non-membrane-bounded organelle;intracellular organelle;intracellular part;macromolecular complex;non-membrane-bounded organelle;organelle;ribonucleoprotein complex;ribosome		Ribosomal_L16
Talin-1	TLN1	1.38156	NaN	2.42632	2	1.90394	0.0165847	1.78029	actin cytoskeleton organization;actin filament-based process;activation of signaling protein activity involved in unfolded protein response;axon guidance;biological adhesion;biological regulation;cell activation;cell adhesion;cell junction assembly;cell junction organization;cell-cell junction assembly;cell-cell junction organization;cell-substrate junction assembly;cellular component assembly;ce…	actin binding;binding;cytoskeletal protein binding;protein binding;structural constituent of cytoskeleton;structural molecule activity	actin cytoskeleton;adherens junction;anchoring junction;cell junction;cell part;cell projection;cell projection membrane;cell projection part;cell-cell adherens junction;cell-cell junction;cell-substrate adherens junction;cell-substrate junction;centrosome;cytoplasm;cytoplasmic part;cytoskeletal part;cytoskeleton;cytosol;extracellular membrane-bounded organelle;extracellular organelle;extracellul…	Focal adhesion	FERM_M;FERM_N;I_LWEQ;IRS;Talin_middle;VBS
Staphylococcal nuclease domain-containing protein 1	SND1	3.29857	3.33785	3.40455	3	3.34699	0.000601629	3.22067	biological regulation;biosynthetic process;cellular biosynthetic process;cellular macromolecule biosynthetic process;cellular macromolecule metabolic process;cellular metabolic process;cellular nitrogen compound metabolic process;cellular process;gene silencing;gene silencing by RNA;interaction with host;interspecies interaction between organisms;macromolecule biosynthetic process;macromolecule m…	adenyl nucleotide binding;adenyl ribonucleotide binding;ATP binding;binding;catalytic activity;hydrolase activity;hydrolase activity, acting on ester bonds;kinase activity;nuclease activity;nucleic acid binding;nucleotide binding;phosphotransferase activity, alcohol group as acceptor;protein binding transcription factor activity;protein kinase activity;protein serine/threonine kinase activity;pur…	cell part;cytoplasm;cytoplasmic membrane-bounded vesicle;cytoplasmic part;cytoplasmic vesicle;intracellular membrane-bounded organelle;intracellular organelle;intracellular part;macromolecular complex;melanosome;membrane-bounded organelle;membrane-bounded vesicle;mitochondrion;nucleus;organelle;pigment granule;ribonucleoprotein complex;RNAi effector complex;RNA-induced silencing complex;vesicle		Pkinase_Tyr;SNase;TUDOR
Heterogeneous nuclear ribonucleoprotein D0	HNRNPD	3.98176	3.88343	2.5992	3	3.48813	0.000843364	3.07398	biological regulation;biosynthetic process;catabolic process;cellular biosynthetic process;cellular catabolic process;cellular macromolecule biosynthetic process;cellular macromolecule catabolic process;cellular macromolecule metabolic process;cellular metabolic process;cellular nitrogen compound metabolic process;cellular process;macromolecule biosynthetic process;macromolecule catabolic process…	binding;DNA binding;mRNA binding;nucleic acid binding;nucleotide binding;RNA binding;sequence-specific DNA binding;telomeric DNA binding	cell part;cytoplasm;cytoplasmic part;cytosol;intracellular membrane-bounded organelle;intracellular organelle;intracellular organelle part;intracellular part;macromolecular complex;membrane-bounded organelle;nuclear part;nucleoplasm;nucleus;organelle;organelle part;ribonucleoprotein complex		CBFNT;RRM_1
Septin-9	2015-09-09	0.947928	NaN	2.4011	2	1.67451	0.0340792	1.46751	cell cycle;cell division;cellular component assembly;cellular component organization;cellular component organization or biogenesis;cellular process;macromolecular complex assembly;macromolecular complex subunit organization;protein complex assembly;protein complex subunit organization;protein heterooligomerization;protein oligomerization	binding;catalytic activity;GTP binding;GTPase activity;guanyl nucleotide binding;guanyl ribonucleotide binding;hydrolase activity;hydrolase activity, acting on acid anhydrides;hydrolase activity, acting on acid anhydrides, in phosphorus-containing anhydrides;nucleoside-triphosphatase activity;nucleotide binding;purine nucleotide binding;purine ribonucleoside triphosphate binding;purine ribonucleo…	actin filament bundle;actomyosin;cell cortex part;cell part;cytoplasmic part;cytoskeletal part;intracellular organelle part;intracellular part;macromolecular complex;microtubule;organelle part;perinuclear region of cytoplasm;protein complex;septin complex;stress fiber		Septin
Eukaryotic translation initiation factor 4B	EIF4B	3.70609	2.8081	3.72524	3	3.41314	0.000727503	3.13817	biological regulation;catabolic process;cell surface receptor linked signaling pathway;cellular catabolic process;cellular macromolecule catabolic process;cellular macromolecule metabolic process;cellular metabolic process;cellular nitrogen compound metabolic process;cellular process;cellular response to chemical stimulus;cellular response to endogenous stimulus;cellular response to hormone stimu…	binding;nucleic acid binding;nucleotide binding;RNA binding;translation factor activity, nucleic acid binding;translation initiation factor activity	cell part;cytoplasmic part;cytosol;eukaryotic translation initiation factor 4F complex;intracellular part;macromolecular complex;protein complex	mTOR signaling pathway;RNA transport	RRM_1
Proliferation-associated protein 2G4	PA2G4	2.54411	2.21552	2.41296	3	2.39086	0.0015017	2.82342	biological regulation;biosynthetic process;cell cycle arrest;cell cycle process;cell proliferation;cellular biosynthetic process;cellular macromolecule biosynthetic process;cellular macromolecule metabolic process;cellular metabolic process;cellular nitrogen compound metabolic process;cellular process;macromolecule biosynthetic process;macromolecule metabolic process;metabolic process;ncRNA metab…	binding;catalytic activity;DNA binding;hydrolase activity;nucleic acid binding;nucleic acid binding transcription factor activity;RNA binding;sequence-specific DNA binding transcription factor activity	cell part;cytoplasm;intracellular non-membrane-bounded organelle;intracellular organelle;intracellular organelle part;intracellular part;macromolecular complex;non-membrane-bounded organelle;nuclear part;nucleolus;organelle;organelle part;ribonucleoprotein complex		Peptidase_M24
OTU domain-containing protein 4	OTUD4	1.5372	2.43173	2.54372	3	2.17088	0.00283405	2.54759					OTU
Polyadenylate-binding protein 4	PABPC4	3.04537	3.62094	3.12507	3	3.26379	0.000697731	3.15631	biological regulation;biosynthetic process;blood coagulation;catabolic process;cellular biosynthetic process;cellular catabolic process;cellular macromolecule biosynthetic process;cellular macromolecule catabolic process;cellular macromolecule metabolic process;cellular metabolic process;cellular nitrogen compound metabolic process;cellular process;cellular protein metabolic process;coagulation;h…	binding;mRNA binding;nucleic acid binding;nucleotide binding;poly(A) RNA binding;poly(U) RNA binding;poly-purine tract binding;poly-pyrimidine tract binding;RNA binding;single-stranded RNA binding	cell part;cytoplasmic part;intracellular membrane-bounded organelle;intracellular non-membrane-bounded organelle;intracellular organelle;intracellular part;macromolecular complex;membrane-bounded organelle;non-membrane-bounded organelle;nucleus;organelle;ribonucleoprotein complex;RNA granule;stress granule	mRNA surveillance pathway;RNA degradation;RNA transport	PABP;RRM_1
Cold-inducible RNA-binding protein	CIRBP	2.88563	2.24233	2.24127	3	2.45641	0.0015649	2.80551	biological regulation;cellular component assembly;cellular component assembly at cellular level;cellular component organization;cellular component organization at cellular level;cellular component organization or biogenesis;cellular component organization or biogenesis at cellular level;cellular macromolecular complex assembly;cellular macromolecular complex subunit organization;cellular macromol…	binding;mRNA 3'-UTR binding;mRNA binding;nucleic acid binding;nucleotide binding;RNA binding;rRNA binding;SSU rRNA binding;translation regulator activity;translation repressor activity	cell part;cytoplasmic part;intracellular membrane-bounded organelle;intracellular non-membrane-bounded organelle;intracellular organelle;intracellular organelle part;intracellular part;macromolecular complex;membrane-bounded organelle;non-membrane-bounded organelle;nuclear part;nucleoplasm;nucleus;organelle;organelle part;ribonucleoprotein complex;RNA granule;stress granule		RRM_1
		3.11899	2.96277	4.0557	3	3.37915	0.000787844	3.10356		binding;nucleic acid binding;RNA binding			KH_1;KH_3
Desmoplakin	DSP;DSP variant protein	0.716771	1.61023	2.46554	3	1.59751	0.0148949	1.82696	adherens junction organization;anatomical structure development;anatomical structure morphogenesis;biological adhesion;cardiac muscle tissue morphogenesis;cell adhesion;cell differentiation;cell junction organization;cell-cell adhesion;cell-cell junction organization;cellular component disassembly;cellular component disassembly at cellular level;cellular component disassembly involved in apoptosi…	binding;binding, bridging;protein binding;protein binding, bridging;structural constituent of cytoskeleton;structural molecule activity	anchoring junction;basolateral plasma membrane;cell junction;cell part;cell-cell contact zone;cell-cell junction;cornified envelope;cytoplasmic part;cytoskeletal part;cytoskeleton;desmosome;intercalated disc;intermediate filament;intracellular membrane-bounded organelle;intracellular non-membrane-bounded organelle;intracellular organelle;intracellular organelle part;intracellular part;macromolecu…	Arrhythmogenic right ventricular cardiomyopathy (ARVC)	Plectin
Fascin	FSCN1	1.944	1.95077	5.00611	3	2.96696	0.00656895	2.1825	actin cytoskeleton organization;actin filament bundle assembly;actin filament organization;actin filament-based process;cell migration;cell motility;cell proliferation;cellular component assembly;cellular component assembly at cellular level;cellular component movement;cellular component organization;cellular component organization at cellular level;cellular component organization or biogenesis;c…	actin binding;actin filament binding;binding;cytoskeletal protein binding;drug binding;protein binding	actin filament bundle;actomyosin;cell junction;cell part;cell projection;cytoplasm;cytoplasmic part;cytoskeletal part;cytoskeleton;cytosol;filopodium;intracellular non-membrane-bounded organelle;intracellular organelle;intracellular organelle part;intracellular part;invadopodium;non-membrane-bounded organelle;organelle;organelle part;stress fiber		Fascin
60S ribosomal protein L7a	RPL7A;RP-L7a	1.20945	2.28363	3.55349	3	2.34886	0.00604799	2.21839	biosynthetic process;catabolic process;cellular biosynthetic process;cellular catabolic process;cellular component biogenesis;cellular component biogenesis at cellular level;cellular component disassembly;cellular component disassembly at cellular level;cellular component organization;cellular component organization at cellular level;cellular component organization or biogenesis;cellular componen…	binding;nucleic acid binding;RNA binding;structural constituent of ribosome;structural molecule activity	cell part;cytoplasmic part;cytosolic large ribosomal subunit;intracellular non-membrane-bounded organelle;intracellular organelle;intracellular organelle part;intracellular part;large ribosomal subunit;macromolecular complex;membrane;non-membrane-bounded organelle;organelle;organelle part;polysomal ribosome;ribonucleoprotein complex;ribosome	Ribosome	Ribosomal_L7Ae
Nucleolysin TIAR	TIAL1	3.67897	3.12024	2.43807	3	3.07909	0.00103003	2.98715	anatomical structure development;apoptosis;biological regulation;cell death;cell development;cell division;cellular developmental process;cellular process;cellular process involved in reproduction;death;defense response;developmental process;developmental process involved in reproduction;germ cell development;induction of apoptosis;induction of programmed cell death;positive regulation of apoptos…	AU-rich element binding;binding;DNA binding;nucleic acid binding;nucleotide binding;RNA binding	cell part;cytoplasmic part;intracellular membrane-bounded organelle;intracellular non-membrane-bounded organelle;intracellular organelle;intracellular part;lysosome;lytic vacuole;macromolecular complex;membrane-bounded organelle;non-membrane-bounded organelle;nucleus;organelle;ribonucleoprotein complex;RNA granule;stress granule;vacuole		RRM_1
YTH domain family protein 2	YTHDF2	2.52995	1.67025	2.60235	3	2.26752	0.00235756	2.62754	humoral immune response;immune response;immune system process;response to stimulus				YTH
Pyruvate kinase isozymes M1/M2;Pyruvate kinase	PKM;PKM2	1.10185	2.1462	3.04478	3	2.09761	0.00633326	2.19837	alcohol catabolic process;alcohol metabolic process;anatomical structure development;ATP biosynthetic process;ATP metabolic process;biological regulation;biosynthetic process;carbohydrate catabolic process;carbohydrate metabolic process;carboxylic acid biosynthetic process;carboxylic acid metabolic process;catabolic process;cell death;cellular biosynthetic process;cellular carbohydrate catabolic …	adenyl nucleotide binding;adenyl ribonucleotide binding;alkali metal ion binding;ATP binding;binding;catalytic activity;cation binding;ion binding;kinase activity;magnesium ion binding;metal ion binding;nucleotide binding;phosphotransferase activity, alcohol group as acceptor;potassium ion binding;purine nucleotide binding;purine ribonucleoside triphosphate binding;purine ribonucleotide binding;p…	cell part;cytoplasmic part;cytosol;extracellular membrane-bounded organelle;extracellular organelle;extracellular region part;extracellular vesicular exosome;intracellular membrane-bounded organelle;intracellular organelle;intracellular part;membrane;membrane-bounded organelle;membrane-bounded vesicle;mitochondrion;nucleus;organelle;plasma membrane;vesicle	Carbon fixation in photosynthetic organisms;Glycolysis / Gluconeogenesis;Insulin signaling pathway;Maturity onset diabetes of the young;Purine metabolism;Pyruvate metabolism;Type II diabetes mellitus	PK;PK_C
Thioredoxin	TXN	1.65155	0.923644	3.05986	3	1.87835	0.0116973	1.93191	antibiotic metabolic process;biological regulation;biosynthetic process;carbohydrate homeostasis;cell communication;cell proliferation;cell redox homeostasis;cell-cell signaling;cellular biosynthetic process;cellular chemical homeostasis;cellular component movement;cellular glucose homeostasis;cellular homeostasis;cellular macromolecule biosynthetic process;cellular macromolecule metabolic proces…	catalytic activity;disulfide oxidoreductase activity;electron carrier activity;oxidoreductase activity;oxidoreductase activity, acting on a sulfur group of donors;peptide disulfide oxidoreductase activity;protein disulfide oxidoreductase activity	axon;cell body;cell part;cell projection;cytoplasmic part;cytosol;dendrite;extracellular region;intracellular membrane-bounded organelle;intracellular organelle;intracellular organelle part;intracellular part;membrane-bounded organelle;mitochondrion;neuron projection;neuronal cell body;nuclear part;nucleoplasm;nucleus;organelle;organelle part		Thioredoxin
Annexin;Annexin A1	ANXA1	1.56852	1.22793	1.39009	3	1.39551	0.00986423	2.00594	acid secretion;alpha-beta T cell activation;alpha-beta T cell differentiation;anatomical structure development;arachidonic acid secretion;biological regulation;carboxylic acid transport;cell activation;cell cycle;cell differentiation;cell surface receptor linked signaling pathway;cellular component movement;cellular developmental process;cellular macromolecule metabolic process;cellular metabolic…	binding;binding, bridging;calcium ion binding;calcium-dependent phospholipid binding;cation binding;enzyme inhibitor activity;enzyme regulator activity;ion binding;lipase inhibitor activity;lipid binding;metal ion binding;phospholipase A2 inhibitor activity;phospholipase inhibitor activity;phospholipid binding;protein binding;protein binding, bridging;receptor binding;structural molecule activity	basolateral plasma membrane;cell part;cell projection;cilium;cornified envelope;cytoplasm;cytoplasmic part;cytoskeleton;extracellular membrane-bounded organelle;extracellular organelle;extracellular region part;extracellular space;extracellular vesicular exosome;intracellular membrane-bounded organelle;intracellular non-membrane-bounded organelle;intracellular organelle;intracellular organelle pa…		Annexin
Polypyrimidine tract-binding protein 3	PTBP3	1.832	3.29394	1.77942	3	2.30179	0.00362712	2.44044	anatomical structure morphogenesis;biological regulation;cell maturation;cellular developmental process;cellular macromolecule metabolic process;cellular metabolic process;cellular nitrogen compound metabolic process;cellular process;developmental maturation;developmental process;erythrocyte maturation;macromolecule metabolic process;metabolic process;mRNA metabolic process;mRNA processing;negati…	binding;nucleic acid binding;nucleotide binding;RNA binding	cell part;intracellular membrane-bounded organelle;intracellular organelle;intracellular part;membrane-bounded organelle;nucleus;organelle		RRM_1
DAZ-associated protein 1	DAZAP1;DAZAP1/MEF2D fusion	3.28895	3.52017	2.02251	3	2.94388	0.0015017	2.82342	biological regulation;biosynthetic process;cell differentiation;cellular biosynthetic process;cellular developmental process;cellular macromolecule biosynthetic process;cellular macromolecule metabolic process;cellular metabolic process;cellular nitrogen compound metabolic process;cellular process;developmental process;gamete generation;macromolecule biosynthetic process;macromolecule metabolic p…	binding;DNA binding;nucleic acid binding;nucleotide binding;RNA binding	cell part;cytoplasm;intracellular membrane-bounded organelle;intracellular organelle;intracellular part;membrane-bounded organelle;nucleus;organelle	mRNA surveillance pathway	HJURP_C;RRM_1;SRF-TF
Heterogeneous nuclear ribonucleoprotein A1	HNRNPA1	3.90891	4.39142	3.28167	3	3.86067	0.000601629	3.22067	cellular macromolecule metabolic process;cellular metabolic process;cellular nitrogen compound metabolic process;cellular process;establishment of localization;establishment of localization in cell;establishment of RNA localization;interaction with host;interspecies interaction between organisms;intracellular transport;macromolecule metabolic process;metabolic process;mRNA metabolic process;mRNA …	binding;DNA binding;nucleic acid binding;nucleotide binding;RNA binding;single-stranded DNA binding;single-stranded RNA binding;structure-specific DNA binding	catalytic step 2 spliceosome;cell part;cytoplasm;cytoskeleton;intermediate filament cytoskeleton;intracellular non-membrane-bounded organelle;intracellular organelle;intracellular organelle part;intracellular part;macromolecular complex;non-membrane-bounded organelle;nuclear part;nucleolus;nucleoplasm;organelle;organelle part;ribonucleoprotein complex;spliceosomal complex	Spliceosome	RRM_1
Protein LSM14 homolog A	LSM14A	2.28454	1.74468	0.995822	3	1.67501	0.00870485	2.06024	biological regulation;cellular component assembly;cellular component assembly at cellular level;cellular component organization;cellular component organization at cellular level;cellular component organization or biogenesis;cellular component organization or biogenesis at cellular level;cellular macromolecular complex assembly;cellular macromolecular complex subunit organization;cellular process;…		cell part;cytoplasmic mRNA processing body;cytoplasmic part;intracellular membrane-bounded organelle;intracellular non-membrane-bounded organelle;intracellular organelle;intracellular part;macromolecular complex;membrane-bounded organelle;non-membrane-bounded organelle;organelle;ribonucleoprotein complex;RNA granule;stress granule		FDF;LSM14
Tubulin alpha-4A chain	TUBA4A	0.805953	NaN	2.661	2	1.73348	0.0405828	1.39166	cell activation;cell cycle process;cellular component assembly;cellular component assembly at cellular level;cellular component organization;cellular component organization at cellular level;cellular component organization or biogenesis;cellular component organization or biogenesis at cellular level;cellular macromolecular complex assembly;cellular macromolecular complex subunit organization;cell…	binding;catalytic activity;GTP binding;GTPase activity;guanyl nucleotide binding;guanyl ribonucleotide binding;hydrolase activity;hydrolase activity, acting on acid anhydrides;hydrolase activity, acting on acid anhydrides, in phosphorus-containing anhydrides;nucleoside-triphosphatase activity;nucleotide binding;purine nucleotide binding;purine ribonucleoside triphosphate binding;purine ribonucleo…	cell part;cytoplasm;cytoplasmic part;cytoskeletal part;cytoskeleton;cytosol;extracellular region;intracellular non-membrane-bounded organelle;intracellular organelle;intracellular organelle part;intracellular part;macromolecular complex;microtubule;microtubule cytoskeleton;non-membrane-bounded organelle;organelle;organelle part;protein complex	Gap junction;Pathogenic Escherichia coli infection;Phagosome	Tubulin;Tubulin_C
60S ribosomal protein L23a	RPL23A;DKFZp547I014	1.59039	1.9324	NaN	2	1.7614	0.015631	1.80601	biosynthetic process;catabolic process;cell proliferation;cellular biosynthetic process;cellular catabolic process;cellular component disassembly;cellular component disassembly at cellular level;cellular component organization;cellular component organization at cellular level;cellular component organization or biogenesis;cellular component organization or biogenesis at cellular level;cellular mac…	binding;nucleic acid binding;nucleotide binding;RNA binding;rRNA binding;structural constituent of ribosome;structural molecule activity	cell part;cytoplasmic part;cytosolic large ribosomal subunit;intracellular membrane-bounded organelle;intracellular non-membrane-bounded organelle;intracellular organelle;intracellular organelle part;intracellular part;large ribosomal subunit;macromolecular complex;membrane-bounded organelle;non-membrane-bounded organelle;nucleus;organelle;organelle part;ribonucleoprotein complex;ribosome	Ribosome	Ribosomal_L23;Ribosomal_L23eN
Ribosome-binding protein 1	RRBP1	1.51086	2.00827	1.77063	3	1.76325	0.00434466	2.36204	biological regulation;biosynthetic process;cellular biosynthetic process;cellular macromolecule biosynthetic process;cellular macromolecule metabolic process;cellular metabolic process;cellular process;cellular protein metabolic process;cellular response to stimulus;establishment of localization;establishment of protein localization;macromolecule biosynthetic process;macromolecule metabolic proce…	receptor activity	cell part;cytoplasmic part;endoplasmic reticulum;endoplasmic reticulum part;integral to endoplasmic reticulum membrane;integral to membrane;integral to organelle membrane;intracellular membrane-bounded organelle;intracellular non-membrane-bounded organelle;intracellular organelle;intracellular organelle part;intracellular part;intrinsic to endoplasmic reticulum membrane;intrinsic to membrane;intr…	Protein processing in endoplasmic reticulum	Rib_recp_KP_reg
CUGBP Elav-like family member 2	CELF2	2.75888	2.52787	4.38028	3	3.22234	0.0015017	2.82342	biological regulation;cellular component assembly;cellular component assembly at cellular level;cellular component organization;cellular component organization at cellular level;cellular component organization or biogenesis;cellular component organization or biogenesis at cellular level;cellular macromolecular complex assembly;cellular macromolecular complex subunit organization;cellular macromol…	binding;nucleic acid binding;nucleotide binding;RNA binding	cell part;cytoplasm;intracellular membrane-bounded organelle;intracellular organelle;intracellular part;membrane-bounded organelle;nucleus;organelle		RRM_1
ATP-binding cassette sub-family F member 1	ABCF1	1.71075	2.31098	1.43016	3	1.8173	0.00471536	2.32649	ATP catabolic process;ATP metabolic process;catabolic process;cellular catabolic process;cellular metabolic process;cellular nitrogen compound catabolic process;cellular nitrogen compound metabolic process;cellular process;defense response;heterocycle catabolic process;heterocycle metabolic process;inflammatory response;metabolic process;nitrogen compound metabolic process;nucleobase-containing c…	adenyl nucleotide binding;adenyl ribonucleotide binding;ATP binding;ATPase activity;binding;catalytic activity;hydrolase activity;hydrolase activity, acting on acid anhydrides;hydrolase activity, acting on acid anhydrides, in phosphorus-containing anhydrides;nucleic acid binding;nucleoside-triphosphatase activity;nucleotide binding;purine nucleotide binding;purine ribonucleoside triphosphate bind…	cell part;cytoplasmic part;envelope;intracellular non-membrane-bounded organelle;intracellular organelle;intracellular organelle part;intracellular part;macromolecular complex;non-membrane-bounded organelle;nuclear envelope;nuclear part;nucleoplasm;organelle;organelle envelope;organelle part;polysomal ribosome;ribonucleoprotein complex;ribosome		ABC_tran
Leucine-rich repeat-containing protein 47	LRRC47	0.60046	2.85268	1.40664	3	1.61993	0.0227018	1.64394		aminoacyl-tRNA ligase activity;binding;catalytic activity;ligase activity;ligase activity, forming aminoacyl-tRNA and related compounds;ligase activity, forming carbon-oxygen bonds;nucleic acid binding;phenylalanine-tRNA ligase activity;RNA binding			B3_4;LRR_4
60S ribosomal protein L17	RPL17	1.48558	0.769349	NaN	2	1.12746	0.0742461	1.12933	biosynthetic process;catabolic process;cellular biosynthetic process;cellular catabolic process;cellular component disassembly;cellular component disassembly at cellular level;cellular component organization;cellular component organization at cellular level;cellular component organization or biogenesis;cellular component organization or biogenesis at cellular level;cellular macromolecular complex…	catalytic activity;cation transmembrane transporter activity;hydrogen ion transmembrane transporter activity;inorganic cation transmembrane transporter activity;ion transmembrane transporter activity;monovalent inorganic cation transmembrane transporter activity;oxidoreductase activity;oxidoreductase activity, acting on diphenols and related substances as donors;oxidoreductase activity, acting on…	cell part;cytosolic large ribosomal subunit;intracellular organelle part;intracellular part;large ribosomal subunit;macromolecular complex;organelle part;ribonucleoprotein complex	Ribosome	Ribosomal_L22;UCR_TM
	PCBP2	2.96129	3.71875	2.88034	3	3.18679	0.000787844	3.10356		binding;nucleic acid binding;RNA binding			KH_1
Ubiquitin-associated protein 2-like	UBAP2L	2.39832	2.41042	2.58901	3	2.46592	0.00125084	2.9028	binding of sperm to zona pellucida;cell recognition;cell-cell recognition;cellular process;cellular process involved in reproduction;reproductive process;sperm-egg recognition				DUF3697;UBA
Glyceraldehyde-3-phosphate dehydrogenase	GAPDH	0.729009	NaN	2.53516	2	1.63208	0.0475028	1.32328	alcohol biosynthetic process;alcohol catabolic process;alcohol metabolic process;apoptosis;biological regulation;biosynthetic process;carbohydrate biosynthetic process;carbohydrate catabolic process;carbohydrate metabolic process;catabolic process;cell death;cellular biosynthetic process;cellular carbohydrate biosynthetic process;cellular carbohydrate catabolic process;cellular carbohydrate metab…	binding;catalytic activity;coenzyme binding;cofactor binding;cytoskeletal protein binding;glyceraldehyde-3-phosphate dehydrogenase (NAD+) (phosphorylating) activity;microtubule binding;NAD binding;NADP binding;nucleotide binding;oxidoreductase activity;oxidoreductase activity, acting on the aldehyde or oxo group of donors;oxidoreductase activity, acting on the aldehyde or oxo group of donors, NAD…	cell part;cytoplasm;cytoplasmic part;cytoskeleton;cytosol;extracellular membrane-bounded organelle;extracellular organelle;extracellular region part;extracellular vesicular exosome;intracellular membrane-bounded organelle;intracellular non-membrane-bounded organelle;intracellular organelle;intracellular part;lipid particle;macromolecular complex;membrane;membrane-bounded organelle;membrane-bounde…	Alzheimer's disease;Glycolysis / Gluconeogenesis	Gp_dh_C;Gp_dh_N
Protein SCAF11	SCAF11;SFRS2IP	2.79236	3.43416	NaN	2	3.11326	0.002582	2.58804	cellular component assembly;cellular component assembly at cellular level;cellular component organization;cellular component organization at cellular level;cellular component organization or biogenesis;cellular component organization or biogenesis at cellular level;cellular macromolecular complex assembly;cellular macromolecular complex subunit organization;cellular process;macromolecular complex…	binding;cation binding;ion binding;metal ion binding;transition metal ion binding;zinc ion binding	cell part;intracellular membrane-bounded organelle;intracellular organelle;intracellular part;membrane-bounded organelle;nucleus;organelle		zf-RING_2
Interleukin enhancer-binding factor 2	ILF2	3.51702	3.41373	3.29223	3	3.40766	0.000601629	3.22067	biological regulation;biosynthetic process;cellular biosynthetic process;cellular macromolecule biosynthetic process;cellular macromolecule metabolic process;cellular metabolic process;cellular nitrogen compound metabolic process;cellular process;immune response;immune system process;macromolecule biosynthetic process;macromolecule metabolic process;metabolic process;nitrogen compound metabolic p…	adenyl nucleotide binding;adenyl ribonucleotide binding;ATP binding;binding;catalytic activity;DNA binding;double-stranded RNA binding;nucleic acid binding;nucleotide binding;purine nucleotide binding;purine ribonucleoside triphosphate binding;purine ribonucleotide binding;ribonucleotide binding;RNA binding;transferase activity	cell part;cytoplasm;intracellular membrane-bounded organelle;intracellular non-membrane-bounded organelle;intracellular organelle;intracellular organelle part;intracellular part;macromolecular complex;membrane-bounded organelle;non-membrane-bounded organelle;nuclear part;nucleolus;nucleus;organelle;organelle part;ribonucleoprotein complex		DZF
Pumilio homolog 1	PUM1	3.44903	3.00863	2.94753	3	3.13506	0.000741657	3.1298	biological regulation;cellular component organization;cellular component organization or biogenesis;cellular membrane organization;cellular process;establishment of localization;establishment of localization in cell;Golgi vesicle transport;intracellular transport;membrane organization;post-Golgi vesicle-mediated transport;posttranscriptional regulation of gene expression;regulation of biological …	binding;nucleic acid binding;RNA binding	cell part;cytoplasmic part;cytosol;intracellular part		PUF
Tubulin alpha-1B chain;Tubulin alpha-1A chain;Tubulin alpha-1C chain;Tubulin alpha-3C/D chain;Tubulin alpha-3E chain	TUBA1B;TUBA1A;TUBA1C;TUBA2;TUBA3C;TUBA3E	1.71035	0.759071	4.04313	3	2.17085	0.0189596	1.72217	cell cycle process;cell division;cellular component assembly;cellular component assembly at cellular level;cellular component organization;cellular component organization at cellular level;cellular component organization or biogenesis;cellular component organization or biogenesis at cellular level;cellular macromolecular complex assembly;cellular macromolecular complex subunit organization;cellul…	binding;catalytic activity;GTP binding;GTPase activity;guanyl nucleotide binding;guanyl ribonucleotide binding;hydrolase activity;hydrolase activity, acting on acid anhydrides;hydrolase activity, acting on acid anhydrides, in phosphorus-containing anhydrides;nucleoside-triphosphatase activity;nucleotide binding;purine nucleotide binding;purine ribonucleoside triphosphate binding;purine ribonucleo…	cell part;cytoplasm;cytoplasmic microtubule;cytoplasmic part;cytoskeletal part;cytoskeleton;cytosol;intracellular non-membrane-bounded organelle;intracellular organelle;intracellular organelle part;intracellular part;macromolecular complex;microtubule;microtubule cytoskeleton;non-membrane-bounded organelle;organelle;organelle part;protein complex	Aminobenzoate degradation;Benzoate degradation;beta-Alanine metabolism;Butanoate metabolism;Caprolactam degradation;Fatty acid metabolism;Gap junction;Lysine degradation;Pathogenic Escherichia coli infection;Peroxisome;Phagosome;PPAR signaling pathway;Propanoate metabolism;Tryptophan metabolism;Valine, leucine and isoleucine degradation	Tubulin;Tubulin_C
Protein AHNAK2	AHNAK2	1.11849	1.47794	1.9707	3	1.52238	0.00912523	2.03976			cell part;intracellular membrane-bounded organelle;intracellular organelle;intracellular part;membrane-bounded organelle;nucleus;organelle
Ribosomal L1 domain-containing protein 1	RSL1D1	2.11297	2.43125	2.39206	3	2.31209	0.00167052	2.77715	biological regulation;biosynthetic process;cellular biosynthetic process;cellular macromolecule biosynthetic process;cellular macromolecule metabolic process;cellular metabolic process;cellular process;cellular protein metabolic process;macromolecule biosynthetic process;macromolecule metabolic process;metabolic process;primary metabolic process;protein metabolic process;regulation of biological …	binding;nucleic acid binding;RNA binding;structural constituent of ribosome;structural molecule activity	cell part;intracellular non-membrane-bounded organelle;intracellular organelle;intracellular organelle part;intracellular part;large ribosomal subunit;macromolecular complex;non-membrane-bounded organelle;nuclear part;nucleolus;organelle;organelle part;ribonucleoprotein complex		Ribosomal_L1
Chloride intracellular channel protein 1	CLIC1	0.902807	2.76664	3.3133	3	2.32758	0.00721377	2.14184	biological regulation;cellular chemical homeostasis;cellular homeostasis;cellular ion homeostasis;cellular process;cellular response to stimulus;chemical homeostasis;homeostatic process;ion homeostasis;positive regulation of biological process;positive regulation of cell differentiation;positive regulation of cellular process;positive regulation of developmental process;positive regulation of ost…	anion channel activity;anion transmembrane transporter activity;channel activity;chloride channel activity;gated channel activity;ion channel activity;ion transmembrane transporter activity;passive transmembrane transporter activity;substrate-specific channel activity;substrate-specific transmembrane transporter activity;substrate-specific transporter activity;transmembrane transporter activity;t…	brush border;cell part;cell projection;chloride channel complex;cytoplasmic part;envelope;intracellular membrane-bounded organelle;intracellular organelle;intracellular organelle part;intracellular part;ion channel complex;macromolecular complex;membrane;membrane part;membrane-bounded organelle;mitochondrion;nuclear envelope;nuclear membrane;nuclear part;nucleus;organelle;organelle envelope;organ…
Heterogeneous nuclear ribonucleoprotein A/B	HNRNPAB	3.74545	3.17856	2.84715	3	3.25705	0.000764678	3.11652	anatomical structure morphogenesis;biological regulation;cell morphogenesis;cell morphogenesis involved in differentiation;cellular component morphogenesis;cellular component organization;cellular component organization or biogenesis;cellular developmental process;cellular process;developmental process;epithelial to mesenchymal transition;positive regulation of biological process;positive regulat…	binding;mRNA binding;nucleic acid binding;nucleotide binding;RNA binding	cell part;cytoplasm;intracellular membrane-bounded organelle;intracellular organelle;intracellular part;macromolecular complex;membrane-bounded organelle;nucleus;organelle;ribonucleoprotein complex		CBFNT;RRM_1
Ribosome biogenesis protein BMS1 homolog	BMS1	2.57282	3.2773	2.88502	3	2.91171	0.000909061	3.04141	catabolic process;cellular catabolic process;cellular component assembly;cellular component assembly at cellular level;cellular component organization;cellular component organization at cellular level;cellular component organization or biogenesis;cellular component organization or biogenesis at cellular level;cellular macromolecular complex assembly;cellular macromolecular complex subunit organiz…	adenyl nucleotide binding;adenyl ribonucleotide binding;ATP binding;binding;catalytic activity;GTP binding;GTPase activity;guanyl nucleotide binding;guanyl ribonucleotide binding;hydrolase activity;hydrolase activity, acting on acid anhydrides;hydrolase activity, acting on acid anhydrides, in phosphorus-containing anhydrides;nucleoside-triphosphatase activity;nucleotide binding;purine nucleotide …	cell part;intracellular non-membrane-bounded organelle;intracellular organelle;intracellular organelle part;intracellular part;non-membrane-bounded organelle;nuclear part;nucleolus;organelle;organelle part	Ribosome biogenesis in eukaryotes	AARP2CN;DUF663;GTP_EFTU
Ataxin-2	ATXN2	2.27381	2.02811	3.39949	3	2.56714	0.00213082	2.67145	anatomical structure morphogenesis;biological regulation;cell death;cell differentiation;cell differentiation in hindbrain;cell part morphogenesis;cell projection morphogenesis;cell projection organization;cellular component assembly;cellular component assembly at cellular level;cellular component morphogenesis;cellular component organization;cellular component organization at cellular level;cell…	binding;nucleic acid binding;RNA binding	cell part;cytoplasm;cytoplasmic part;Golgi apparatus;Golgi apparatus part;intracellular membrane-bounded organelle;intracellular non-membrane-bounded organelle;intracellular organelle;intracellular organelle part;intracellular part;macromolecular complex;membrane-bounded organelle;non-membrane-bounded organelle;nucleus;organelle;organelle part;perinuclear region of cytoplasm;polysome;ribonucleopr…		LsmAD;PAM2;SM-ATX
Protein PRRC2C	PRRC2C	1.90789	3.23969	2.53684	3	2.56147	0.00197454	2.70453					BAT2_N
28 kDa heat- and acid-stable phosphoprotein	PDAP1	-0.208544	1.07478	3.51753	3	1.46126	0.0896384	1.04751	biological regulation;cell proliferation;cellular process;cellular response to stimulus;regulation of biological process;regulation of cellular process;response to stimulus;signal transduction				PP28
Periodic tryptophan protein 2 homolog	PWP2	2.02031	3.27995	NaN	2	2.65013	0.00623274	2.20532		molecular transducer activity;signal transducer activity	cell part;cytoplasm;intracellular non-membrane-bounded organelle;intracellular organelle;intracellular organelle part;intracellular part;non-membrane-bounded organelle;nuclear part;nucleolus;organelle;organelle part	Ribosome biogenesis in eukaryotes	Utp12;WD40
Heterogeneous nuclear ribonucleoprotein H3	HNRNPH3	4.2135	3.6472	3.53928	3	3.79999	0.000601629	3.22067	cellular macromolecule metabolic process;cellular metabolic process;cellular nitrogen compound metabolic process;cellular process;macromolecule metabolic process;metabolic process;mRNA metabolic process;mRNA processing;nitrogen compound metabolic process;nuclear mRNA splicing, via spliceosome;nucleic acid metabolic process;nucleobase-containing compound metabolic process;primary metabolic process…	binding;nucleic acid binding;nucleotide binding;RNA binding	cell part;intracellular membrane-bounded organelle;intracellular organelle;intracellular part;macromolecular complex;membrane-bounded organelle;nucleus;organelle;ribonucleoprotein complex
Heterogeneous nuclear ribonucleoprotein A3	HNRNPA3;HNRPA3	3.68403	3.76871	2.9273	3	3.46001	0.000679531	3.16779	cellular macromolecule metabolic process;cellular metabolic process;cellular nitrogen compound metabolic process;cellular process;macromolecule metabolic process;metabolic process;mRNA metabolic process;mRNA processing;nitrogen compound metabolic process;nuclear mRNA splicing, via spliceosome;nucleic acid metabolic process;nucleobase-containing compound metabolic process;primary metabolic process…	binding;nucleic acid binding;nucleotide binding;RNA binding	catalytic step 2 spliceosome;cell part;intracellular non-membrane-bounded organelle;intracellular organelle;intracellular organelle part;intracellular part;macromolecular complex;non-membrane-bounded organelle;nuclear part;nucleolus;nucleoplasm;organelle;organelle part;ribonucleoprotein complex;spliceosomal complex	Spliceosome	HnRNPA1;RRM_1
Protein FAM98A	FAM98A	0.967316	2.25954	3.11541	3	2.11409	0.00757256	2.12076					DUF2465
R3H domain-containing protein 2	R3HDM2	2.49628	1.74472	NaN	2	2.1205	0.00964913	2.01551		binding;nucleic acid binding	cell part;intracellular membrane-bounded organelle;intracellular organelle;intracellular part;membrane-bounded organelle;nucleus;organelle		R3H;SUZ
Putative ATP-dependent RNA helicase DHX30	DHX30	1.58362	NaN	2.12627	2	1.85495	0.0141737	1.84852		adenyl nucleotide binding;adenyl ribonucleotide binding;ATP binding;ATPase activity;ATPase activity, coupled;ATP-dependent helicase activity;binding;catalytic activity;chromatin binding;helicase activity;hydrolase activity;hydrolase activity, acting on acid anhydrides;hydrolase activity, acting on acid anhydrides, in phosphorus-containing anhydrides;nucleic acid binding;nucleoside-triphosphatase …	cell part;cytoplasmic part;intracellular non-membrane-bounded organelle;intracellular organelle;intracellular organelle part;intracellular part;mitochondrial nucleoid;mitochondrial part;non-membrane-bounded organelle;nucleoid;organelle;organelle part		DEAD;HA2;Helicase_C;OB_NTP_bind
Eukaryotic translation initiation factor 4 gamma 1	EIF4G1;EIF4G1 variant protein	2.4889	2.79747	2.79536	3	2.69391	0.00103003	2.98715	biological regulation;catabolic process;cell death;cell surface receptor linked signaling pathway;cellular catabolic process;cellular macromolecule catabolic process;cellular macromolecule metabolic process;cellular metabolic process;cellular nitrogen compound metabolic process;cellular process;cellular response to chemical stimulus;cellular response to cytokine stimulus;cellular response to endo…	binding;DNA binding;nucleic acid binding;RNA binding;translation factor activity, nucleic acid binding;translation initiation factor activity	cell part;cytoplasm;cytoplasmic part;cytosol;eukaryotic translation initiation factor 4F complex;intracellular part;macromolecular complex;protein complex	RNA transport;Viral myocarditis	MA3;MIF4G;W2
Ankyrin repeat and KH domain-containing protein 1	ANKHD1;FLJ00246	1.74037	2.22014	1.79601	3	1.91884	0.00321175	2.49326		binding;nucleic acid binding;RNA binding	cell part;cytoplasm;intracellular membrane-bounded organelle;intracellular organelle;intracellular part;membrane-bounded organelle;nucleus;organelle		Ank;Ank_2;KH_1
Filamin-A	FLNA;FLJ00119	1.68073	2.4453	3.28433	3	2.47012	0.0025877	2.58709	actin crosslink formation;actin cytoskeleton organization;actin cytoskeleton reorganization;actin filament organization;actin filament-based process;anatomical structure formation involved in morphogenesis;anatomical structure morphogenesis;biological regulation;cAMP-mediated signaling;cell activation;cell cycle process;cell junction assembly;cell junction organization;cell morphogenesis;cell mor…	actin binding;actin filament binding;binding;cytoskeletal protein binding;enzyme binding;Fc-gamma receptor I complex binding;glycoprotein binding;GTPase binding;identical protein binding;immunoglobulin receptor binding;molecular transducer activity;protein binding;protein dimerization activity;protein homodimerization activity;Rac GTPase binding;Ral GTPase binding;Ras GTPase binding;receptor bind…	actin cytoskeleton;cell cortex;cell part;chromosomal part;cytoplasm;cytoplasmic part;cytoskeleton;cytosol;extracellular membrane-bounded organelle;extracellular organelle;extracellular region part;extracellular vesicular exosome;Golgi apparatus part;intracellular membrane-bounded organelle;intracellular non-membrane-bounded organelle;intracellular organelle;intracellular organelle part;intracellu…	Focal adhesion;MAPK signaling pathway	CH;Filamin
Protein LSM14 homolog B	LSM14B	1.83536	2.90119	1.84327	3	2.19327	0.00294987	2.5302	biological regulation;developmental process;multicellular organismal development;multicellular organismal process;posttranscriptional regulation of gene expression;regulation of biological process;regulation of biosynthetic process;regulation of cellular biosynthetic process;regulation of cellular macromolecule biosynthetic process;regulation of cellular metabolic process;regulation of cellular p…		cell part;intracellular part;macromolecular complex;ribonucleoprotein complex		FDF;LSM14
Heat shock cognate 71 kDa protein	HSPA8	1.03154	2.48008	2.90304	3	2.13822	0.0061298	2.21255	anatomical structure development;biological regulation;biosynthetic process;cell cycle phase;cell cycle process;cell development;cellular biosynthetic process;cellular component disassembly;cellular component disassembly at cellular level;cellular component organization;cellular component organization at cellular level;cellular component organization or biogenesis;cellular component organization …	adenyl nucleotide binding;adenyl ribonucleotide binding;ATP binding;ATPase activity;ATPase activity, coupled;binding;catalytic activity;glycolipid binding;hydrolase activity;hydrolase activity, acting on acid anhydrides;hydrolase activity, acting on acid anhydrides, in phosphorus-containing anhydrides;lipid binding;nucleoside-triphosphatase activity;nucleotide binding;protein binding;purine nucle…	cell part;cell surface;chromosomal part;clathrin coated vesicle membrane;clathrin sculpted gamma-aminobutyric acid transport vesicle membrane;coated vesicle membrane;cytoplasmic membrane-bounded vesicle;cytoplasmic part;cytoplasmic vesicle;cytoplasmic vesicle membrane;cytoplasmic vesicle part;cytosol;extracellular membrane-bounded organelle;extracellular organelle;extracellular region part;extrac…	Antigen processing and presentation;Endocytosis;MAPK signaling pathway;Measles;Protein processing in endoplasmic reticulum;Spliceosome;Toxoplasmosis	HSP70
Leucine-rich repeat-containing protein 59	LRRC59	1.92372	2.86265	0.90525	3	1.89721	0.00934277	2.02952			cell part;cytoplasmic part;endoplasmic reticulum;endoplasmic reticulum membrane;endoplasmic reticulum part;envelope;integral to membrane;intracellular membrane-bounded organelle;intracellular non-membrane-bounded organelle;intracellular organelle;intracellular organelle part;intracellular part;intrinsic to membrane;membrane;membrane part;membrane-bounded organelle;mitochondrial nucleoid;mitochond…		LRR_1
Leucine-rich repeat flightless-interacting protein 1	LRRFIP1	1.02708	1.42428	0.675973	3	1.04244	0.034387	1.46361	biological regulation;biosynthetic process;cell surface receptor linked signaling pathway;cellular biosynthetic process;cellular macromolecule biosynthetic process;cellular macromolecule metabolic process;cellular metabolic process;cellular nitrogen compound metabolic process;cellular process;cellular response to stimulus;macromolecule biosynthetic process;macromolecule metabolic process;metaboli…	binding;DNA binding;double-stranded RNA binding;nucleic acid binding;RNA binding	cell part;cytoplasm;cytoskeleton;intracellular membrane-bounded organelle;intracellular non-membrane-bounded organelle;intracellular organelle;intracellular part;membrane-bounded organelle;non-membrane-bounded organelle;nucleus;organelle		DUF2051
Fragile X mental retardation protein 1	FMR1	0.916477	2.64067	1.47305	3	1.67673	0.0125271	1.90215	anatomical structure development;biological regulation;central nervous system development;developmental process;establishment of localization;establishment of RNA localization;mRNA transport;negative regulation of biological process;negative regulation of biosynthetic process;negative regulation of cellular biosynthetic process;negative regulation of cellular macromolecule biosynthetic process;ne…	binding;mRNA binding;nucleic acid binding;RNA binding	cell part;cell projection;cell projection part;cytoplasm;cytoplasmic part;dendritic shaft;dendritic spine;intracellular non-membrane-bounded organelle;intracellular organelle;intracellular organelle part;intracellular part;macromolecular complex;mRNA cap binding complex;neuron projection;neuron spine;neuronal RNA granule;non-membrane-bounded organelle;nuclear part;nucleolus;nucleoplasm;organelle;…		Agenet;FXR1P_C;KH_1
RNA-binding protein Raly	RALY	3.8515	5.32146	5.74313	3	4.97203	0.000601629	3.22067	cellular macromolecule metabolic process;cellular metabolic process;cellular nitrogen compound metabolic process;cellular process;macromolecule metabolic process;metabolic process;mRNA metabolic process;mRNA processing;nitrogen compound metabolic process;nuclear mRNA splicing, via spliceosome;nucleic acid metabolic process;nucleobase-containing compound metabolic process;primary metabolic process…	binding;nucleic acid binding;nucleotide binding;RNA binding	catalytic step 2 spliceosome;cell part;intracellular organelle part;intracellular part;macromolecular complex;nuclear part;organelle part;ribonucleoprotein complex;spliceosomal complex		RRM_1
Surfeit locus protein 6	SURF6	2.32685	1.16331	NaN	2	1.74508	0.0242168	1.61588	cellular component biogenesis;cellular component biogenesis at cellular level;cellular component organization or biogenesis;cellular component organization or biogenesis at cellular level;cellular process;ribonucleoprotein complex biogenesis;ribosome biogenesis	binding;DNA binding;nucleic acid binding;RNA binding	cell part;granular component;intracellular organelle part;intracellular part;nuclear part;nucleolar part;nucleoplasm part;organelle part		SURF6
Ataxin-2-like protein	ATXN2L	1.1527	3.12213	2.86292	3	2.37925	0.00462386	2.335	biological regulation;cellular component assembly;cellular component assembly at cellular level;cellular component organization;cellular component organization at cellular level;cellular component organization or biogenesis;cellular component organization or biogenesis at cellular level;cellular macromolecular complex assembly;cellular macromolecular complex subunit organization;cellular process;…		cell part;cytoplasmic part;intracellular non-membrane-bounded organelle;intracellular organelle;intracellular organelle part;intracellular part;macromolecular complex;membrane;non-membrane-bounded organelle;nuclear body;nuclear part;nuclear speck;nucleoplasm part;organelle;organelle part;ribonucleoprotein complex;RNA granule;stress granule		LsmAD;PAM2;SM-ATX
WD repeat-containing protein 75	WDR75	2.31944	3.13567	3.85277	3	3.10263	0.00119544	2.92247			cell part;intracellular membrane-bounded organelle;intracellular organelle;intracellular part;membrane-bounded organelle;nucleus;organelle	Ribosome biogenesis in eukaryotes	WD40
40S ribosomal protein S18	RPS18	1.38973	2.32484	2.13911	3	1.95123	0.0038133	2.4187	biosynthetic process;catabolic process;cellular biosynthetic process;cellular catabolic process;cellular component biogenesis;cellular component biogenesis at cellular level;cellular component disassembly;cellular component disassembly at cellular level;cellular component organization;cellular component organization at cellular level;cellular component organization or biogenesis;cellular componen…	binding;nucleic acid binding;RNA binding;rRNA binding;structural constituent of ribosome;structural molecule activity	cell part;collagen;cytosolic small ribosomal subunit;extracellular matrix part;extracellular region part;intracellular organelle part;intracellular part;macromolecular complex;organelle part;ribonucleoprotein complex;small ribosomal subunit	Ribosome	Ribosomal_S13
Kinesin-like protein KIF1C	KIF1C	-0.0420705	3.37407	2.99942	3	2.11047	0.0274526	1.56142	anterograde axon cargo transport;apoptosis;axon cargo transport;cell communication;cell death;cell-cell signaling;cellular component movement;cellular process;cytoskeleton-dependent intracellular transport;death;establishment of localization;establishment of localization in cell;establishment of mitochondrion localization;establishment of mitochondrion localization, microtubule-mediated;establish…	adenyl nucleotide binding;adenyl ribonucleotide binding;ATP binding;ATPase activity;binding;catalytic activity;cytoskeletal protein binding;hydrolase activity;hydrolase activity, acting on acid anhydrides;hydrolase activity, acting on acid anhydrides, in phosphorus-containing anhydrides;kinesin binding;lipid binding;microtubule motor activity;motor activity;nucleoside-triphosphatase activity;nucl…	cell part;cell projection;cytoplasm;cytoplasmic part;cytoplasmic vesicle membrane;cytoplasmic vesicle part;cytoskeletal part;endoplasmic reticulum;Golgi apparatus;intracellular membrane-bounded organelle;intracellular organelle;intracellular organelle part;intracellular part;macromolecular complex;membrane;membrane-bounded organelle;microtubule;microtubule associated complex;mitochondrion;neuron …		DUF3694;FHA;KIF1B;Kinesin;PH
Ras GTPase-activating protein-binding protein 1	G3BP;G3BP1	2.74151	2.43349	3.23718	3	2.80406	0.00109712	2.95975	biological regulation;cellular metabolic process;cellular nitrogen compound metabolic process;cellular process;cellular response to stimulus;establishment of localization;intracellular signal transduction;metabolic process;negative regulation of biological process;negative regulation of canonical Wnt receptor signaling pathway;negative regulation of cell communication;negative regulation of cellu…	adenyl nucleotide binding;adenyl ribonucleotide binding;ATP binding;ATPase activity;ATPase activity, coupled;ATP-dependent DNA helicase activity;ATP-dependent helicase activity;ATP-dependent RNA helicase activity;binding;catalytic activity;DNA binding;DNA helicase activity;DNA-dependent ATPase activity;endonuclease activity;helicase activity;hydrolase activity;hydrolase activity, acting on acid a…	cell part;cytoplasm;cytoplasmic part;cytosol;intracellular;intracellular membrane-bounded organelle;intracellular non-membrane-bounded organelle;intracellular organelle;intracellular part;macromolecular complex;membrane;membrane-bounded organelle;non-membrane-bounded organelle;nucleus;organelle;plasma membrane;ribonucleoprotein complex;RNA granule;stress granule		NTF2;RRM_1
Far upstream element-binding protein 1	FUBP1	3.95661	3.67435	2.58182	3	3.40426	0.000843364	3.07398	biological regulation;biosynthetic process;cellular biosynthetic process;cellular macromolecule biosynthetic process;cellular macromolecule metabolic process;cellular metabolic process;cellular nitrogen compound metabolic process;cellular process;macromolecule biosynthetic process;macromolecule metabolic process;metabolic process;nitrogen compound metabolic process;nucleic acid metabolic process;…	binding;DNA binding;nucleic acid binding;nucleic acid binding transcription factor activity;RNA binding;sequence-specific DNA binding transcription factor activity;single-stranded DNA binding;structure-specific DNA binding	cell part;intracellular membrane-bounded organelle;intracellular organelle;intracellular part;membrane-bounded organelle;nucleus;organelle		DUF1897;KH_1
Heterogeneous nuclear ribonucleoprotein R	HNRNPR;HNRPR	3.92201	3.60075	3.94235	3	3.8217	0.000601629	3.22067	cellular macromolecule metabolic process;cellular metabolic process;cellular nitrogen compound metabolic process;cellular process;macromolecule metabolic process;metabolic process;mRNA metabolic process;mRNA processing;nitrogen compound metabolic process;nuclear mRNA splicing, via spliceosome;nucleic acid metabolic process;nucleobase-containing compound metabolic process;primary metabolic process…	binding;nucleic acid binding;nucleotide binding;RNA binding	catalytic step 2 spliceosome;cell part;cytoplasm;intracellular membrane-bounded organelle;intracellular organelle;intracellular organelle part;intracellular part;macromolecular complex;membrane-bounded organelle;nuclear part;nucleoplasm;nucleus;organelle;organelle part;ribonucleoprotein complex;spliceosomal complex		RRM_1
Eukaryotic translation initiation factor 3 subunit G	EIF3S4;EIF3G	2.47995	2.67448	1.52301	3	2.22581	0.00283405	2.54759	cellular process;translational initiation	binding;nucleic acid binding;nucleotide binding;RNA binding;translation factor activity, nucleic acid binding;translation initiation factor activity	cell part;cytoplasmic part;cytosol;eukaryotic translation initiation factor 3 complex;intracellular membrane-bounded organelle;intracellular organelle;intracellular part;macromolecular complex;membrane-bounded organelle;nucleus;organelle;perinuclear region of cytoplasm;protein complex	RNA transport	eIF3g;RRM_1
Heterogeneous nuclear ribonucleoprotein D-like	HNRPDL	4.00594	3.09104	2.64656	3	3.24785	0.000970879	3.01284	biological regulation;biosynthetic process;cellular biosynthetic process;cellular macromolecule biosynthetic process;cellular macromolecule metabolic process;cellular metabolic process;cellular nitrogen compound metabolic process;cellular process;macromolecule biosynthetic process;macromolecule metabolic process;metabolic process;nitrogen compound metabolic process;nucleic acid metabolic process;…	binding;DNA binding;double-stranded DNA binding;mRNA binding;nucleic acid binding;nucleotide binding;poly(A) RNA binding;poly(G) RNA binding;poly-purine tract binding;RNA binding;single-stranded DNA binding;single-stranded RNA binding;structure-specific DNA binding	cell part;cytoplasm;intracellular membrane-bounded organelle;intracellular organelle;intracellular organelle part;intracellular part;macromolecular complex;membrane-bounded organelle;nuclear part;nucleus;organelle;organelle part;ribonucleoprotein complex;spliceosomal complex		RRM_1
MICAL-like protein 1	MICALL1	1.87547	0.968644	2.02374	3	1.62262	0.00872485	2.05924		binding;cation binding;ion binding;metal ion binding;transition metal ion binding;zinc ion binding	cell part;cytoplasm;cytoskeleton;intracellular non-membrane-bounded organelle;intracellular organelle;intracellular part;non-membrane-bounded organelle;organelle		CH;DUF3585;LIM
Histone H3;Histone H3.2;Histone H3.1t;Histone H3.3;Histone H3.1;Histone H3.3C	H3F3B;H3F3A;HIST2H3A;HIST3H3;HIST1H3A;H3F3C;HIST2H3PS2	-0.376489	2.80509	2.48455	3	1.63772	0.0548138	1.26111	anatomical structure homeostasis;biological regulation;blood coagulation;cell cycle phase;cell cycle process;cellular component assembly;cellular component assembly at cellular level;cellular component organization;cellular component organization at cellular level;cellular component organization or biogenesis;cellular component organization or biogenesis at cellular level;cellular macromolecular …	binding;DNA binding;nucleic acid binding	cell part;chromosomal part;extracellular region;intracellular membrane-bounded organelle;intracellular organelle;intracellular organelle part;intracellular part;macromolecular complex;membrane-bounded organelle;nuclear part;nucleoplasm;nucleosome;nucleus;organelle;organelle part;protein-DNA complex	Systemic lupus erythematosus	Histone
N-alpha-acetyltransferase 15, NatA auxiliary subunit	NAA15;NARG1	1.15147	NaN	2.64575	2	1.89861	0.0231968	1.63457	anatomical structure formation involved in morphogenesis;angiogenesis;biological regulation;biosynthetic process;cell differentiation;cellular biosynthetic process;cellular developmental process;cellular macromolecule biosynthetic process;cellular macromolecule metabolic process;cellular metabolic process;cellular nitrogen compound metabolic process;cellular process;cellular protein metabolic pro…	acetyltransferase activity;catalytic activity;N-acetyltransferase activity;N-acyltransferase activity;transferase activity;transferase activity, transferring acyl groups;transferase activity, transferring acyl groups other than amino-acyl groups	cell part;cytoplasm;intracellular organelle part;intracellular part;macromolecular complex;nuclear part;nucleoplasm part;organelle part;protein complex;transcription factor complex		NARP1;TPR_2
Fragile X mental retardation syndrome-related protein 1	FXR1	2.57488	2.79381	2.27397	3	2.54755	0.00121673	2.91481	anatomical structure development;apoptosis;biological regulation;cell death;cell differentiation;cellular developmental process;cellular process;death;developmental process;muscle organ development;muscle structure development;negative regulation of biological process;negative regulation of biosynthetic process;negative regulation of cellular biosynthetic process;negative regulation of cellular m…	binding;G-quadruplex RNA binding;mRNA 3'-UTR binding;mRNA binding;nucleic acid binding;RNA binding	cell part;contractile fiber part;costamere;cytoplasm;cytoplasmic part;intracellular membrane-bounded organelle;intracellular non-membrane-bounded organelle;intracellular organelle;intracellular organelle part;intracellular part;macromolecular complex;membrane-bounded organelle;non-membrane-bounded organelle;nuclear part;nucleolus;nucleus;organelle;organelle part;polysome;ribonucleoprotein complex		Agenet;FXR1P_C;KH_1
Far upstream element-binding protein 2	KHSRP	3.50016	4.51564	2.396	3	3.4706	0.00122396	2.91223	biological regulation;biosynthetic process;cellular biosynthetic process;cellular macromolecule biosynthetic process;cellular macromolecule metabolic process;cellular metabolic process;cellular nitrogen compound metabolic process;cellular process;establishment of localization;establishment of RNA localization;macromolecule biosynthetic process;macromolecule metabolic process;metabolic process;mRN…	binding;DNA binding;nucleic acid binding;RNA binding	cell part;cytoplasmic part;cytosol;intracellular non-membrane-bounded organelle;intracellular organelle;intracellular organelle part;intracellular part;macromolecular complex;non-membrane-bounded organelle;nuclear part;nucleoplasm;organelle;organelle part;ribonucleoprotein complex;RNA granule;stress granule		DUF1897;KH_1
Interleukin enhancer-binding factor 3	ILF3	2.45481	3.66072	3.05937	3	3.0583	0.00103003	2.98715	biological regulation;biosynthetic process;cell cycle phase;cell cycle process;cellular biosynthetic process;cellular macromolecule biosynthetic process;cellular macromolecule metabolic process;cellular metabolic process;cellular nitrogen compound metabolic process;cellular process;M phase;macromolecule biosynthetic process;macromolecule metabolic process;metabolic process;negative regulation of …	binding;DNA binding;double-stranded RNA binding;nucleic acid binding;RNA binding	cell part;cytoplasmic part;intracellular membrane-bounded organelle;intracellular non-membrane-bounded organelle;intracellular organelle;intracellular organelle part;intracellular part;macromolecular complex;membrane-bounded organelle;mitochondrion;non-membrane-bounded organelle;nuclear part;nucleolus;nucleus;organelle;organelle part;ribonucleoprotein complex		dsrm;DZF
Eukaryotic translation initiation factor 5B	EIF5B	1.93278	2.12968	3.38624	3	2.4829	0.00251671	2.59917	biological regulation;catabolic process;cellular catabolic process;cellular metabolic process;cellular nitrogen compound catabolic process;cellular nitrogen compound metabolic process;cellular process;GTP catabolic process;GTP metabolic process;heterocycle catabolic process;heterocycle metabolic process;metabolic process;nitrogen compound metabolic process;nucleobase-containing compound catabolic…	binding;catalytic activity;GTP binding;GTPase activity;guanyl nucleotide binding;guanyl ribonucleotide binding;hydrolase activity;hydrolase activity, acting on acid anhydrides;hydrolase activity, acting on acid anhydrides, in phosphorus-containing anhydrides;nucleic acid binding;nucleoside-triphosphatase activity;nucleotide binding;purine nucleotide binding;purine ribonucleoside triphosphate bind…	cell part;cytoplasmic part;cytosol;intracellular part	RNA transport	GTP_EFTU;GTP_EFTU_D2;IF-2
RNA-binding motif, single-stranded-interacting protein 1	RBMS1	2.41414	1.55498	2.3632	3	2.11077	0.00284978	2.54519	biosynthetic process;cellular biosynthetic process;cellular macromolecule biosynthetic process;cellular macromolecule metabolic process;cellular metabolic process;cellular nitrogen compound metabolic process;cellular process;DNA metabolic process;DNA replication;macromolecule biosynthetic process;macromolecule metabolic process;metabolic process;nitrogen compound metabolic process;nucleic acid me…	binding;DNA binding;double-stranded DNA binding;nucleic acid binding;nucleotide binding;RNA binding;single-stranded DNA binding;structure-specific DNA binding	cell part;intracellular membrane-bounded organelle;intracellular organelle;intracellular part;membrane-bounded organelle;nucleus;organelle		RRM_1
La-related protein 7	LARP7	1.35845	2.01685	2.08479	3	1.82003	0.00442591	2.354	cellular macromolecule metabolic process;cellular metabolic process;cellular nitrogen compound metabolic process;cellular process;macromolecule metabolic process;metabolic process;nitrogen compound metabolic process;nucleic acid metabolic process;nucleobase-containing compound metabolic process;primary metabolic process;RNA metabolic process;RNA processing	binding;nucleic acid binding;nucleotide binding;RNA binding	cell part;cytoplasm;intracellular membrane-bounded organelle;intracellular organelle;intracellular organelle part;intracellular part;macromolecular complex;membrane-bounded organelle;nuclear part;nucleoplasm;nucleus;organelle;organelle part;ribonucleoprotein complex		La;RRM_1;RRM_3
YTH domain family protein 3	YTHDF3;DKFZp451J085;DKFZp451A052	1.7294	0.839153	2.76876	3	1.7791	0.0116954	1.93199			cell part;cytoplasm;intracellular part		YTH
Translational activator of cytochrome c oxidase 1	TACO1	2.45014	2.46866	1.42105	3	2.11328	0.00333332	2.47712	biological regulation;posttranscriptional regulation of gene expression;regulation of biological process;regulation of biosynthetic process;regulation of cellular biosynthetic process;regulation of cellular macromolecule biosynthetic process;regulation of cellular metabolic process;regulation of cellular process;regulation of cellular protein metabolic process;regulation of gene expression;regula…		cell part;cytoplasmic part;intracellular membrane-bounded organelle;intracellular organelle;intracellular part;membrane-bounded organelle;mitochondrion;organelle		Transcrip_reg
60S ribosomal protein L32	RPL32	1.21107	0.554245	4.19179	3	1.9857	0.0373385	1.42784	biosynthetic process;catabolic process;cellular biosynthetic process;cellular catabolic process;cellular component disassembly;cellular component disassembly at cellular level;cellular component organization;cellular component organization at cellular level;cellular component organization or biogenesis;cellular component organization or biogenesis at cellular level;cellular macromolecular complex…	structural constituent of ribosome;structural molecule activity	cell part;cytoplasmic part;cytosolic large ribosomal subunit;intracellular non-membrane-bounded organelle;intracellular organelle;intracellular organelle part;intracellular part;large ribosomal subunit;macromolecular complex;non-membrane-bounded organelle;organelle;organelle part;ribonucleoprotein complex;ribosome	Ribosome	Ribosomal_L32e
Myb-binding protein 1A	MYBBP1A	0.835439	2.40444	3.41304	3	2.21764	0.00915833	2.03818	biological regulation;biosynthetic process;cell communication;cellular biosynthetic process;cellular macromolecule biosynthetic process;cellular macromolecule metabolic process;cellular metabolic process;cellular nitrogen compound metabolic process;cellular process;cellular response to external stimulus;cellular response to extracellular stimulus;cellular response to glucose starvation;cellular r…	binding;catalytic activity;DNA binding;DNA polymerase activity;DNA-directed DNA polymerase activity;nucleic acid binding;nucleotidyltransferase activity;protein binding;sequence-specific DNA binding;transcription factor binding;transferase activity;transferase activity, transferring phosphorus-containing groups	cell part;cytoplasm;intracellular non-membrane-bounded organelle;intracellular organelle;intracellular organelle part;intracellular part;macromolecular complex;NLS-dependent protein nuclear import complex;non-membrane-bounded organelle;nuclear part;nucleocytoplasmic shuttling complex;nucleolus;organelle;organelle part;protein complex		DNA_pol_phi
Putative helicase MOV-10	MOV10	0.961327	1.79165	2.13157	3	1.62818	0.00900781	2.04538	biological regulation;biosynthetic process;cell surface receptor linked signaling pathway;cellular biosynthetic process;cellular macromolecule biosynthetic process;cellular macromolecule metabolic process;cellular metabolic process;cellular nitrogen compound metabolic process;cellular process;cellular response to chemical stimulus;cellular response to fibroblast growth factor stimulus;cellular re…	adenyl nucleotide binding;adenyl ribonucleotide binding;ATP binding;binding;catalytic activity;helicase activity;hydrolase activity;hydrolase activity, acting on acid anhydrides;hydrolase activity, acting on acid anhydrides, in phosphorus-containing anhydrides;nucleic acid binding;nucleoside-triphosphatase activity;nucleotide binding;purine nucleotide binding;purine ribonucleoside triphosphate bi…	cell part;cytoplasmic mRNA processing body;cytoplasmic part;cytosol;intracellular non-membrane-bounded organelle;intracellular organelle;intracellular part;macromolecular complex;non-membrane-bounded organelle;organelle;ribonucleoprotein complex;RNA granule
Protein PRRC2A	PRRC2A	1.38006	1.87373	1.04323	3	1.43234	0.0112224	1.94991			cell part;cytoplasm;intracellular membrane-bounded organelle;intracellular organelle;intracellular part;membrane-bounded organelle;nucleus;organelle		BAT2_N
Splicing factor U2AF 65 kDa subunit	U2AF2	4.53903	4.46741	4.16945	3	4.39196	0.000601629	3.22067	biological regulation;biosynthetic process;cellular biosynthetic process;cellular macromolecule metabolic process;cellular metabolic process;cellular nitrogen compound metabolic process;cellular process;establishment of localization;establishment of localization in cell;establishment of RNA localization;intracellular transport;macromolecule metabolic process;metabolic process;mRNA 3'-end processi…	binding;nucleic acid binding;nucleotide binding;RNA binding	cell part;intracellular membrane-bounded organelle;intracellular organelle;intracellular organelle part;intracellular part;macromolecular complex;membrane-bounded organelle;nuclear part;nucleoplasm;nucleus;organelle;organelle part;ribonucleoprotein complex;spliceosomal complex	Spliceosome	RRM_1
39S ribosomal protein L37, mitochondrial	MRPL37	1.65389	1.15432	4.20171	3	2.33664	0.0130945	1.88291	biosynthetic process;cellular biosynthetic process;cellular macromolecule biosynthetic process;cellular macromolecule metabolic process;cellular metabolic process;cellular process;cellular protein metabolic process;macromolecule biosynthetic process;macromolecule metabolic process;metabolic process;primary metabolic process;protein metabolic process;translation	structural constituent of ribosome;structural molecule activity	cell part;cytoplasmic part;intracellular membrane-bounded organelle;intracellular non-membrane-bounded organelle;intracellular organelle;intracellular organelle part;intracellular part;macromolecular complex;membrane-bounded organelle;mitochondrial part;mitochondrial ribosome;mitochondrion;non-membrane-bounded organelle;organellar ribosome;organelle;organelle part;ribonucleoprotein complex;riboso…		PDCD9
RNA-binding motif, single-stranded-interacting protein 2	RBMS2	2.77277	3.48864	4.47762	3	3.57968	0.000864086	3.06344	cellular macromolecule metabolic process;cellular metabolic process;cellular nitrogen compound metabolic process;cellular process;macromolecule metabolic process;metabolic process;nitrogen compound metabolic process;nucleic acid metabolic process;nucleobase-containing compound metabolic process;primary metabolic process;RNA metabolic process;RNA processing	binding;nucleic acid binding;nucleotide binding;RNA binding	cell part;intracellular membrane-bounded organelle;intracellular organelle;intracellular part;membrane-bounded organelle;nucleus;organelle		RRM_1
Heterogeneous nuclear ribonucleoprotein U	HNRNPU;HNRPU	3.22931	4.16261	4.27741	3	3.88978	0.000601629	3.22067	biological regulation;cellular macromolecule metabolic process;cellular metabolic process;cellular nitrogen compound metabolic process;cellular process;CRD-mediated mRNA stabilization;macromolecule metabolic process;metabolic process;mRNA metabolic process;mRNA processing;mRNA stabilization;nitrogen compound metabolic process;nuclear mRNA splicing, via spliceosome;nucleic acid metabolic process;n…	adenyl nucleotide binding;adenyl ribonucleotide binding;ATP binding;binding;DNA binding;nucleic acid binding;nucleotide binding;purine nucleotide binding;purine ribonucleoside triphosphate binding;purine ribonucleotide binding;ribonucleotide binding;RNA binding	catalytic step 2 spliceosome;cell part;cell surface;CRD-mediated mRNA stability complex;cytoplasmic part;intracellular membrane-bounded organelle;intracellular organelle;intracellular organelle part;intracellular part;macromolecular complex;membrane-bounded organelle;nuclear part;nucleoplasm;nucleus;organelle;organelle part;protein complex;ribonucleoprotein complex;spliceosomal complex	Spliceosome	SAP;SPRY
Heterogeneous nuclear ribonucleoprotein L	HNRNPL	4.08984	3.48039	3.56214	3	3.71079	0.000601629	3.22067	cellular macromolecule metabolic process;cellular metabolic process;cellular nitrogen compound metabolic process;cellular process;macromolecule metabolic process;metabolic process;mRNA metabolic process;mRNA processing;nitrogen compound metabolic process;nuclear mRNA splicing, via spliceosome;nucleic acid metabolic process;nucleobase-containing compound metabolic process;primary metabolic process…	binding;DNA binding;nucleic acid binding;nucleotide binding;regulatory region DNA binding;regulatory region nucleic acid binding;RNA binding;transcription regulatory region DNA binding	cell part;cytoplasm;intracellular membrane-bounded organelle;intracellular organelle;intracellular organelle part;intracellular part;macromolecular complex;membrane-bounded organelle;nuclear part;nucleoplasm;nucleus;organelle;organelle part;ribonucleoprotein complex
La-related protein 4B	LARP4B	1.92748	2.43733	3.23406	3	2.53296	0.00199528	2.7	biological regulation;positive regulation of biological process;positive regulation of biosynthetic process;positive regulation of cellular biosynthetic process;positive regulation of cellular metabolic process;positive regulation of cellular process;positive regulation of cellular protein metabolic process;positive regulation of macromolecule biosynthetic process;positive regulation of macromole…	binding;nucleic acid binding;RNA binding	cell part;cytoplasmic part;cytosol;intracellular non-membrane-bounded organelle;intracellular organelle;intracellular part;macromolecular complex;non-membrane-bounded organelle;organelle;polysomal ribosome;ribonucleoprotein complex;ribosome;RNA granule;stress granule		La
Profilin-1	PFN1	0.438825	NaN	3.12218	2	1.7805	0.0667123	1.17579	actin cytoskeleton organization;actin filament-based process;anatomical structure formation involved in morphogenesis;biological regulation;cell activation;cell death;cellular component organization;cellular component organization at cellular level;cellular component organization or biogenesis;cellular component organization or biogenesis at cellular level;cellular process;cellular response to ch…	binding;lipid binding;phosphatidylinositol binding;phosphatidylinositol-4,5-bisphosphate binding;phospholipid binding	cell part;cell projection;cytoplasm;cytoskeleton;intracellular membrane-bounded organelle;intracellular non-membrane-bounded organelle;intracellular organelle;intracellular part;membrane-bounded organelle;neuron projection;non-membrane-bounded organelle;nucleus;organelle;synapse	Regulation of actin cytoskeleton;Shigellosis	Profilin
Keratin, type I cuticular Ha1;Keratin, type I cuticular Ha3-I;Keratin, type I cuticular Ha3-II;Keratin, type I cuticular Ha2;Keratin, type I cuticular Ha4	KRT31;KRT33A;KRT33B;KRT32;KRT34	0.893595	NaN	2.27467	2	1.58413	0.038746	1.41177	anatomical structure development;anatomical structure morphogenesis;biological regulation;developmental process;epidermis development;regulation of biological process;regulation of cell differentiation;regulation of cellular process;regulation of developmental process;regulation of epidermal cell differentiation;regulation of epidermis development;regulation of epithelial cell differentiation;reg…	structural constituent of cytoskeleton;structural constituent of epidermis;structural molecule activity	cell part;cytoskeletal part;intermediate filament;intracellular organelle part;intracellular part;macromolecular complex;organelle part;protein complex		Filament
Translocon-associated protein subunit alpha	SSR1	2.53314	2.46678	1.22186	3	2.07393	0.00440556	2.356	activation of signaling protein activity involved in unfolded protein response;biological regulation;biosynthetic process;cellular biosynthetic process;cellular macromolecule biosynthetic process;cellular macromolecule metabolic process;cellular metabolic process;cellular process;cellular protein metabolic process;cotranslational protein targeting to membrane;establishment of localization;establi…		cell part;cytoplasmic part;endoplasmic reticulum;endoplasmic reticulum membrane;endoplasmic reticulum part;integral to membrane;intracellular membrane-bounded organelle;intracellular organelle;intracellular organelle part;intracellular part;intrinsic to membrane;membrane;membrane part;membrane-bounded organelle;organelle;organelle membrane;organelle part	Protein processing in endoplasmic reticulum	TRAP_alpha
Ankyrin repeat domain-containing protein 17	ANKRD17	1.89037	2.03784	2.29279	3	2.07367	0.00236595	2.62599	anatomical structure maturation;biological regulation;blood vessel maturation;developmental maturation;developmental process;interaction with host;interspecies interaction between organisms;multi-organism process;negative regulation of biological process;negative regulation of cell differentiation;negative regulation of cellular process;negative regulation of developmental process;negative regula…	binding;nucleic acid binding;RNA binding	cell part;cytoplasm;intracellular membrane-bounded organelle;intracellular organelle;intracellular part;membrane-bounded organelle;nucleus;organelle		Ank;Ank_2;KH_1;KH_3
78 kDa glucose-regulated protein	HSPA5	1.60966	1.176	3.70689	3	2.16418	0.0109966	1.95874	activation of signaling protein activity involved in unfolded protein response;anatomical structure arrangement;anatomical structure development;biological regulation;catabolic process;cell activation;cell communication;cellular catabolic process;cellular macromolecule catabolic process;cellular macromolecule metabolic process;cellular metabolic process;cellular process;cellular response to bioti…	adenyl nucleotide binding;adenyl ribonucleotide binding;ATP binding;ATPase activity;binding;binding, bridging;calcium ion binding;catalytic activity;cation binding;chaperone binding;hydrolase activity;hydrolase activity, acting on acid anhydrides;hydrolase activity, acting on acid anhydrides, in phosphorus-containing anhydrides;ion binding;metal ion binding;misfolded protein binding;nucleoside-tr…	cell part;cell surface;cytoplasmic membrane-bounded vesicle;cytoplasmic part;cytoplasmic vesicle;endoplasmic reticulum chaperone complex;endoplasmic reticulum lumen;endoplasmic reticulum part;endoplasmic reticulum-Golgi intermediate compartment;integral to endoplasmic reticulum membrane;integral to membrane;integral to organelle membrane;intracellular membrane-bounded organelle;intracellular orga…	Prion diseases;Protein export;Protein processing in endoplasmic reticulum	HSP70
Bifunctional glutamate/proline--tRNA ligase;Glutamate--tRNA ligase;Proline--tRNA ligase	EPRS	0.176067	NaN	3.82431	2	2.00019	0.0852781	1.06916	amine metabolic process;amino acid activation;biological regulation;carboxylic acid metabolic process;cellular amine metabolic process;cellular amino acid metabolic process;cellular component assembly;cellular component organization;cellular component organization or biogenesis;cellular ketone metabolic process;cellular macromolecule metabolic process;cellular metabolic process;cellular nitrogen …	adenyl nucleotide binding;adenyl ribonucleotide binding;aminoacyl-tRNA ligase activity;ATP binding;binding;catalytic activity;glutamate-tRNA ligase activity;ligase activity;ligase activity, forming aminoacyl-tRNA and related compounds;ligase activity, forming carbon-oxygen bonds;nucleic acid binding;nucleotide binding;proline-tRNA ligase activity;purine nucleotide binding;purine ribonucleoside tr…	cell part;cytoplasm;cytoplasmic part;cytosol;intracellular part;macromolecular complex;ribonucleoprotein complex	Aminoacyl-tRNA biosynthesis;Porphyrin and chlorophyll metabolism	HGTP_anticodon;ProRS-C_1;tRNA-synt_1c;tRNA-synt_1c_C;tRNA-synt_2b;WHEP-TRS
Ubiquitin-associated protein 2	UBAP2	1.96517	1.59779	1.67623	3	1.7464	0.00434466	2.36204					DUF3697;UBA
Phenylalanine--tRNA ligase beta subunit	FARSB;FARSLB	0.866789	2.29825	NaN	2	1.58252	0.0402741	1.39497	amine metabolic process;amino acid activation;carboxylic acid metabolic process;cellular amine metabolic process;cellular amino acid metabolic process;cellular ketone metabolic process;cellular macromolecule metabolic process;cellular metabolic process;cellular nitrogen compound metabolic process;cellular process;macromolecule metabolic process;metabolic process;ncRNA metabolic process;nitrogen c…	adenyl nucleotide binding;adenyl ribonucleotide binding;aminoacyl-tRNA ligase activity;ATP binding;binding;catalytic activity;cation binding;ion binding;ligase activity;ligase activity, forming aminoacyl-tRNA and related compounds;ligase activity, forming carbon-oxygen bonds;magnesium ion binding;metal ion binding;nucleic acid binding;nucleotide binding;phenylalanine-tRNA ligase activity;purine n…	cell part;cytoplasm;cytoplasmic part;cytosol;intracellular part	Aminoacyl-tRNA biosynthesis	B3_4;B5
Protein LYRIC	MTDH	1.34886	1.68594	3.00532	3	2.01337	0.00627442	2.20243	biological regulation;cell junction assembly;cell junction organization;cell surface receptor linked signaling pathway;cell-cell junction assembly;cell-cell junction organization;cellular component assembly;cellular component assembly at cellular level;cellular component organization;cellular component organization at cellular level;cellular component organization or biogenesis;cellular component…	protein binding transcription factor activity;transcription coactivator activity;transcription cofactor activity;transcription factor binding transcription factor activity	apical plasma membrane;cell junction;cell part;cell-cell junction;cytoplasmic part;endoplasmic reticulum;endoplasmic reticulum membrane;endoplasmic reticulum part;integral to membrane;intercellular canaliculus;intracellular membrane-bounded organelle;intracellular non-membrane-bounded organelle;intracellular organelle;intracellular organelle part;intracellular part;intrinsic to membrane;membrane;…
Eukaryotic peptide chain release factor GTP-binding subunit ERF3A	GSPT1	3.24031	4.02326	2.25209	3	3.17189	0.001268	2.89688	catabolic process;cell cycle;cell cycle process;cellular catabolic process;cellular component disassembly;cellular component disassembly at cellular level;cellular component organization;cellular component organization at cellular level;cellular component organization or biogenesis;cellular component organization or biogenesis at cellular level;cellular macromolecular complex disassembly;cellular…	binding;catalytic activity;GTP binding;GTPase activity;guanyl nucleotide binding;guanyl ribonucleotide binding;hydrolase activity;hydrolase activity, acting on acid anhydrides;hydrolase activity, acting on acid anhydrides, in phosphorus-containing anhydrides;nucleic acid binding;nucleoside-triphosphatase activity;nucleotide binding;purine nucleotide binding;purine ribonucleoside triphosphate bind…	cell part;cytoplasmic part;cytosol;intracellular;intracellular part	mRNA surveillance pathway	GTP_EFTU;GTP_EFTU_D2;GTP_EFTU_D3;PAM2
Fragile X mental retardation syndrome-related protein 2	FXR2	1.9871	2.6328	2.01066	3	2.21019	0.0022441	2.64896		binding;nucleic acid binding;RNA binding	cell part;cytosolic large ribosomal subunit;intracellular organelle part;intracellular part;large ribosomal subunit;macromolecular complex;organelle part;ribonucleoprotein complex		Agenet;FXR1P_C;KH_1
Eukaryotic translation initiation factor 3 subunit D	EIF3D	1.37173	1.84294	1.60331	3	1.60599	0.00621086	2.20685	cellular component assembly;cellular component assembly at cellular level;cellular component organization;cellular component organization at cellular level;cellular component organization or biogenesis;cellular component organization or biogenesis at cellular level;cellular macromolecular complex assembly;cellular macromolecular complex subunit organization;cellular process;formation of translati…	binding;nucleic acid binding;RNA binding;translation factor activity, nucleic acid binding;translation initiation factor activity	cell part;cytoplasmic part;cytosol;eukaryotic translation initiation factor 3 complex;intracellular part;macromolecular complex;protein complex	RNA transport	eIF-3_zeta
Heat shock protein HSP 90-beta	HSP90AB1	1.79456	0.62068	2.42616	3	1.6138	0.0153397	1.81418	anatomical structure development;axon guidance;biological regulation;cellular component organization;cellular component organization or biogenesis;cellular macromolecule metabolic process;cellular metabolic process;cellular process;cellular protein metabolic process;cellular response to chemical stimulus;cellular response to organic cyclic compound;cellular response to organic substance;cellular …	adenyl deoxyribonucleotide binding;adenyl nucleotide binding;adenyl ribonucleotide binding;ATP binding;binding;CTP binding;dATP binding;deoxyribonucleotide binding;enzyme regulator activity;GTP binding;guanyl nucleotide binding;guanyl ribonucleotide binding;nitric-oxide synthase regulator activity;nucleotide binding;protein binding;protein domain specific binding;purine deoxyribonucleotide bindin…	apical plasma membrane;basolateral plasma membrane;brush border membrane;cell part;cell projection membrane;cell projection part;cell surface;cytoplasm;cytoplasmic membrane-bounded vesicle;cytoplasmic part;cytoplasmic vesicle;cytosol;inclusion body;intracellular membrane-bounded organelle;intracellular organelle;intracellular part;melanosome;membrane part;membrane-bounded organelle;membrane-bound…	Antigen processing and presentation;NOD-like receptor signaling pathway;Pathways in cancer;Plant-pathogen interaction;Progesterone-mediated oocyte maturation;Prostate cancer;Protein processing in endoplasmic reticulum	HATPase_c;HSP90
Echinoderm microtubule-associated protein-like 4;Tyrosine-protein kinase receptor	EML4	0.609282	2.21058	NaN	2	1.40993	0.0635796	1.19668	activation of MAPK activity;anatomical structure development;biological regulation;cell cycle phase;cell cycle process;cell development;cell surface receptor linked signaling pathway;cellular component organization;cellular component organization at cellular level;cellular component organization or biogenesis;cellular component organization or biogenesis at cellular level;cellular developmental p…	adenyl nucleotide binding;adenyl ribonucleotide binding;ATP binding;binding;catalytic activity;kinase activity;molecular transducer activity;nucleotide binding;phosphotransferase activity, alcohol group as acceptor;protein kinase activity;protein tyrosine kinase activity;purine nucleotide binding;purine ribonucleoside triphosphate binding;purine ribonucleotide binding;receptor activity;ribonucleo…	cell part;cytoplasm;cytoskeletal part;integral to membrane;intracellular organelle part;intracellular part;intrinsic to membrane;macromolecular complex;membrane part;microtubule;organelle part;protein complex		HELP;Pkinase_Tyr;WD40
Transcription factor BTF3	BTF3	1.89782	1.77754	1.4276	3	1.70099	0.00492495	2.3076	biological regulation;biosynthetic process;cellular biosynthetic process;cellular macromolecule biosynthetic process;cellular macromolecule metabolic process;cellular metabolic process;cellular nitrogen compound metabolic process;cellular process;chordate embryonic development;developmental process;embryo development;embryo development ending in birth or egg hatching;in utero embryonic developmen…		cell part;intracellular membrane-bounded organelle;intracellular organelle;intracellular part;membrane-bounded organelle;nucleus;organelle		NAC
Filamin-B	FLNB;DKFZp686A1668	1.94493	1.71356	3.29265	3	2.31705	0.00353335	2.45181	actin cytoskeleton organization;actin filament-based process;anatomical structure development;biological regulation;cell development;cell differentiation;cell surface receptor linked signaling pathway;cellular component organization;cellular component organization at cellular level;cellular component organization or biogenesis;cellular component organization or biogenesis at cellular level;cellul…	actin binding;binding;cytoskeletal protein binding;protein binding	actin cytoskeleton;actin filament bundle;actomyosin;adherens junction;anchoring junction;cell cortex;cell junction;cell part;cell-substrate adherens junction;cell-substrate junction;contractile fiber part;cytoplasm;cytoplasmic part;cytoskeletal part;cytoskeleton;cytosol;focal adhesion;integral to membrane;intracellular non-membrane-bounded organelle;intracellular organelle;intracellular organelle…	Focal adhesion;MAPK signaling pathway	CH;Filamin
rRNA 2-O-methyltransferase fibrillarin	FBL	0.420617	2.82142	NaN	2	1.62102	0.0725187	1.13955	cellular macromolecule metabolic process;cellular metabolic process;cellular nitrogen compound metabolic process;cellular process;macromolecule metabolic process;metabolic process;methylation;ncRNA metabolic process;ncRNA processing;nitrogen compound metabolic process;nucleic acid metabolic process;nucleobase-containing compound metabolic process;one-carbon metabolic process;primary metabolic pro…	binding;catalytic activity;methyltransferase activity;nucleic acid binding;RNA binding;transferase activity;transferase activity, transferring one-carbon groups	box C/D snoRNP complex;Cajal body;cell part;granular component;intracellular organelle part;intracellular part;macromolecular complex;nuclear body;nuclear part;nucleolar part;nucleoplasm part;organelle part;ribonucleoprotein complex;small nucleolar ribonucleoprotein complex	Ribosome biogenesis in eukaryotes	Fibrillarin
Kinectin	KTN1	1.74438	2.4761	2.1428	3	2.12109	0.00251339	2.59974	cellular component movement;cellular process;establishment of localization;establishment of protein localization;microtubule-based movement;microtubule-based process;protein transport;transport		cell part;cytoplasmic part;endoplasmic reticulum;endoplasmic reticulum membrane;endoplasmic reticulum part;integral to endoplasmic reticulum membrane;integral to membrane;integral to organelle membrane;integral to plasma membrane;intracellular membrane-bounded organelle;intracellular organelle;intracellular organelle part;intracellular part;intrinsic to endoplasmic reticulum membrane;intrinsic to…		Rib_recp_KP_reg;Spectrin
39S ribosomal protein L1, mitochondrial	MRPL1	1.74347	NaN	1.46737	2	1.60542	0.0218803	1.65995	biosynthetic process;cellular biosynthetic process;cellular macromolecule biosynthetic process;cellular macromolecule metabolic process;cellular metabolic process;cellular process;cellular protein metabolic process;macromolecule biosynthetic process;macromolecule metabolic process;metabolic process;primary metabolic process;protein metabolic process;translation	binding;nucleic acid binding;RNA binding;structural constituent of ribosome;structural molecule activity	cell part;cytoplasmic part;intracellular membrane-bounded organelle;intracellular organelle;intracellular organelle part;intracellular part;large ribosomal subunit;macromolecular complex;membrane-bounded organelle;mitochondrion;organelle;organelle part;ribonucleoprotein complex		MRL1;Ribosomal_L1
Heat shock protein HSP 90-alpha	HSP90AA1	1.6565	1.50711	2.08284	3	1.74882	0.00462386	2.335	axon guidance;biological regulation;cell cycle process;cellular component assembly;cellular component assembly at cellular level;cellular component organization;cellular component organization at cellular level;cellular component organization or biogenesis;cellular component organization or biogenesis at cellular level;cellular macromolecular complex assembly;cellular macromolecular complex subun…	adenyl nucleotide binding;adenyl ribonucleotide binding;ATP binding;ATPase activity;binding;catalytic activity;enzyme regulator activity;hydrolase activity;hydrolase activity, acting on acid anhydrides;hydrolase activity, acting on acid anhydrides, in phosphorus-containing anhydrides;identical protein binding;nitric-oxide synthase regulator activity;nucleoside-triphosphatase activity;nucleotide b…	cell part;cytoplasm;cytoplasmic membrane-bounded vesicle;cytoplasmic part;cytoplasmic vesicle;cytosol;intracellular membrane-bounded organelle;intracellular organelle;intracellular part;melanosome;membrane;membrane-bounded organelle;membrane-bounded vesicle;organelle;pigment granule;plasma membrane;vesicle	Antigen processing and presentation;NOD-like receptor signaling pathway;Pathways in cancer;Plant-pathogen interaction;Progesterone-mediated oocyte maturation;Prostate cancer;Protein processing in endoplasmic reticulum	HATPase_c;HSP90
Serine/arginine-rich splicing factor 2	SRSF2;SFRS2	3.37685	2.77554	4.33949	3	3.49729	0.000843364	3.07398	biosynthetic process;cellular biosynthetic process;cellular macromolecule metabolic process;cellular metabolic process;cellular nitrogen compound metabolic process;cellular process;establishment of localization;establishment of localization in cell;establishment of RNA localization;intracellular transport;macromolecule metabolic process;metabolic process;mRNA 3'-end processing;mRNA export from nu…	binding;nucleic acid binding;nucleotide binding;protein binding transcription factor activity;RNA binding;transcription cofactor activity;transcription corepressor activity;transcription factor binding transcription factor activity	cell part;intracellular membrane-bounded organelle;intracellular organelle;intracellular organelle part;intracellular part;macromolecular complex;membrane-bounded organelle;nuclear body;nuclear part;nuclear speck;nucleoplasm part;nucleus;organelle;organelle part;ribonucleoprotein complex;spliceosomal complex	Spliceosome	RRM_1
Alpha-actinin-4	ACTN4	1.67347	0.481919	3.09259	3	1.74933	0.0227018	1.64394	actin crosslink formation;actin cytoskeleton organization;actin filament bundle assembly;actin filament organization;actin filament-based movement;actin filament-based process;actin-mediated cell contraction;actin-myosin filament sliding;biological regulation;cell activation;cell communication;cell junction assembly;cell junction organization;cell projection assembly;cell projection organization;…	actin binding;actin filament binding;binding;calcium ion binding;cation binding;cytoskeletal protein binding;FATZ binding;identical protein binding;integrin binding;ion binding;ligand-dependent nuclear receptor transcription coactivator activity;metal ion binding;nucleoside binding;protein binding;protein binding transcription factor activity;protein complex binding;protein dimerization activity;…	actin filament;adherens junction;anchoring junction;cell cortex part;cell junction;cell part;cell projection;cell projection part;cell-substrate adherens junction;cell-substrate junction;contractile fiber part;cortical cytoskeleton;cytoplasmic membrane-bounded vesicle lumen;cytoplasmic part;cytoplasmic vesicle part;cytoskeletal part;cytoskeleton;cytosol;dendritic spine;extracellular membrane-boun…	Adherens junction;Amoebiasis;Arrhythmogenic right ventricular cardiomyopathy (ARVC);Focal adhesion;Leukocyte transendothelial migration;Regulation of actin cytoskeleton;Systemic lupus erythematosus;Tight junction	CH;EF_hand_4;efhand_Ca_insen;Spectrin
DNA topoisomerase 3-beta-1;DNA topoisomerase	TOP3B	0.368489	2.13921	1.39859	3	1.3021	0.0324433	1.48888	cellular macromolecule metabolic process;cellular metabolic process;cellular nitrogen compound metabolic process;cellular process;chromosome segregation;DNA conformation change;DNA metabolic process;DNA topological change;macromolecule metabolic process;metabolic process;nitrogen compound metabolic process;nucleic acid metabolic process;nucleobase-containing compound metabolic process;primary met…	adenyl nucleotide binding;adenyl ribonucleotide binding;ATP binding;binding;catalytic activity;DNA binding;DNA topoisomerase activity;DNA topoisomerase type I activity;isomerase activity;nucleic acid binding;nucleotide binding;purine nucleotide binding;purine ribonucleoside triphosphate binding;purine ribonucleotide binding;ribonucleotide binding	cell part;chromosome;condensed chromosome;intracellular membrane-bounded organelle;intracellular non-membrane-bounded organelle;intracellular organelle;intracellular part;membrane-bounded organelle;non-membrane-bounded organelle;nucleus;organelle	Homologous recombination	Topoisom_bac;Toprim
Nucleolysin TIA-1 isoform p40	TIA1	3.37546	2.64821	3.5077	3	3.17712	0.000787844	3.10356	apoptosis;biological regulation;cell death;cellular process;death;induction of apoptosis;induction of programmed cell death;negative regulation of biological process;negative regulation of biosynthetic process;negative regulation of cellular biosynthetic process;negative regulation of cellular macromolecule biosynthetic process;negative regulation of cellular metabolic process;negative regulation…	AU-rich element binding;binding;mRNA binding;nucleic acid binding;nucleotide binding;poly(A) RNA binding;poly-purine tract binding;RNA binding;single-stranded RNA binding	cell part;cytoplasmic part;intracellular membrane-bounded organelle;intracellular non-membrane-bounded organelle;intracellular organelle;intracellular part;macromolecular complex;membrane-bounded organelle;non-membrane-bounded organelle;nucleus;organelle;ribonucleoprotein complex;RNA granule;stress granule		RRM_1
182 kDa tankyrase-1-binding protein	TNKS1BP1	0.886589	1.07183	1.7019	3	1.22011	0.0211288	1.67512	anatomical structure homeostasis;biological regulation;biosynthetic process;catabolic process;cellular biosynthetic process;cellular catabolic process;cellular component organization;cellular component organization at cellular level;cellular component organization or biogenesis;cellular component organization or biogenesis at cellular level;cellular macromolecule biosynthetic process;cellular mac…	ankyrin binding;binding;cytoskeletal protein binding;enzyme binding;protein binding	CCR4-NOT complex;cell part;chromatin;chromosomal part;cytoplasmic part;cytoskeleton;cytosol;heterochromatin;intracellular non-membrane-bounded organelle;intracellular organelle;intracellular organelle part;intracellular part;macromolecular complex;non-membrane-bounded organelle;nuclear chromatin;nuclear chromosome part;nuclear heterochromatin;nuclear part;nuclear telomeric heterochromatin;nucleop…
Muscleblind-like protein 1;Muscleblind-like protein 2	MBNL1;MBNL2;MBLL	2.03305	NaN	3.09727	2	2.56516	0.00619443	2.208	alternative nuclear mRNA splicing, via spliceosome;anatomical structure development;anatomical structure morphogenesis;appendage morphogenesis;biological regulation;cell differentiation;cellular component assembly;cellular component assembly at cellular level;cellular component organization;cellular component organization at cellular level;cellular component organization or biogenesis;cellular co…	binding;cation binding;double-stranded RNA binding;ion binding;metal ion binding;nucleic acid binding;RNA binding;transition metal ion binding;zinc ion binding	cell part;cytoplasm;cytoplasmic part;Golgi apparatus;intracellular membrane-bounded organelle;intracellular non-membrane-bounded organelle;intracellular organelle;intracellular part;macromolecular complex;membrane-bounded organelle;non-membrane-bounded organelle;nucleus;organelle;ribonucleoprotein complex;RNA granule;stress granule		zf-CCCH
Eukaryotic translation initiation factor 4 gamma 3	EIF4G3	1.61089	NaN	2.71	2	2.16045	0.0112202	1.95	biological regulation;cell cycle phase;cell cycle process;cell surface receptor linked signaling pathway;cellular macromolecule metabolic process;cellular metabolic process;cellular nitrogen compound metabolic process;cellular process;cellular response to chemical stimulus;cellular response to cytokine stimulus;cellular response to organic substance;cellular response to stimulus;cytokine-mediated…	binding;DNA binding;nucleic acid binding;RNA binding;RNA cap binding;translation factor activity, nucleic acid binding;translation initiation factor activity	cell part;cytoplasmic part;cytosol;eukaryotic translation initiation factor 4F complex;intracellular part;macromolecular complex;protein complex	RNA transport;Viral myocarditis	MA3;MIF4G;W2
ATP-dependent RNA helicase DDX1	DDX1	1.14971	1.78597	1.44874	3	1.46147	0.00934277	2.02952	biological regulation;biosynthetic process;cellular biosynthetic process;cellular component assembly;cellular component assembly at cellular level;cellular component organization;cellular component organization at cellular level;cellular component organization or biogenesis;cellular component organization or biogenesis at cellular level;cellular macromolecular complex assembly;cellular macromolec…	adenyl nucleotide binding;adenyl ribonucleotide binding;ATP binding;ATPase activity;ATPase activity, coupled;ATP-dependent helicase activity;binding;catalytic activity;chromatin binding;DNA binding;DNA/RNA helicase activity;double-stranded RNA binding;exonuclease activity;helicase activity;hydrolase activity;hydrolase activity, acting on acid anhydrides;hydrolase activity, acting on acid anhydrid…	cell part;cleavage body;cytoplasm;cytoplasmic part;intracellular membrane-bounded organelle;intracellular non-membrane-bounded organelle;intracellular organelle;intracellular organelle part;intracellular part;macromolecular complex;membrane-bounded organelle;non-membrane-bounded organelle;nuclear body;nuclear part;nucleoplasm part;nucleus;organelle;organelle part;protein complex;ribonucleoprotein…		DEAD;Helicase_C;SPRY
Probable RNA-binding protein 19	RBM19	1.55134	2.24714	2.45316	3	2.08388	0.00294424	2.53103	biological regulation;developmental process;multicellular organismal development;multicellular organismal process;positive regulation of biological process;positive regulation of developmental process;positive regulation of embryonic development;regulation of biological process;regulation of developmental process;regulation of embryonic development;regulation of multicellular organismal developme…	binding;nucleic acid binding;nucleotide binding;RNA binding	cell part;chromosome;cytoplasm;intracellular non-membrane-bounded organelle;intracellular organelle;intracellular organelle part;intracellular part;non-membrane-bounded organelle;nuclear part;nucleolus;nucleoplasm;organelle;organelle part		RRM_1
Keratin, type I cytoskeletal 10	KRT10	1.7726	0.527571	NaN	2	1.15009	0.0895092	1.04813	cell differentiation;cellular developmental process;cellular process;cellular response to calcium ion;cellular response to chemical stimulus;cellular response to inorganic substance;cellular response to metal ion;cellular response to stimulus;developmental process;epidermal cell differentiation;epithelial cell differentiation;keratinocyte differentiation;response to calcium ion;response to chemic…	structural constituent of epidermis;structural molecule activity	cell part;cytoplasm;cytoskeletal part;intermediate filament;intracellular organelle part;intracellular part;keratin filament;macromolecular complex;organelle part;protein complex		Filament
Clathrin heavy chain 1	CLTC	0.373843	NaN	2.91877	2	1.64631	0.0756333	1.12129	anatomical structure morphogenesis;antigen processing and presentation;antigen processing and presentation of exogenous antigen;antigen processing and presentation of exogenous peptide antigen;antigen processing and presentation of exogenous peptide antigen via MHC class II;antigen processing and presentation of peptide antigen;antigen processing and presentation of peptide antigen via MHC class …	molecular transducer activity;signal transducer activity;structural molecule activity	cell part;clathrin coat;clathrin coat of coated pit;clathrin coat of trans-Golgi network vesicle;clathrin coated vesicle membrane;clathrin vesicle coat;clathrin-coated endocytic vesicle membrane;clathrin-coated vesicle;coated pit;coated vesicle;coated vesicle membrane;cytoplasmic membrane-bounded vesicle;cytoplasmic part;cytoplasmic vesicle;cytoplasmic vesicle membrane;cytoplasmic vesicle part;cy…	Bacterial invasion of epithelial cells;Endocrine and other factor-regulated calcium reabsorption;Endocytosis;Huntington's disease;Lysosome	Clathrin;Clathrin_propel;Clathrin-link
Uncharacterized protein C15orf52	C15orf52	0.764516	2.52223	1.52475	3	1.60383	0.0148949	1.82696
Terminal uridylyltransferase 7	ZCCHC6	2.11806	1.75621	1.37475	3	1.74967	0.00497445	2.30326	cellular macromolecule metabolic process;cellular metabolic process;cellular nitrogen compound metabolic process;cellular process;macromolecule metabolic process;metabolic process;nitrogen compound metabolic process;nucleic acid metabolic process;nucleobase-containing compound metabolic process;primary metabolic process;RNA 3'-end processing;RNA metabolic process;RNA processing	binding;catalytic activity;cation binding;ion binding;metal ion binding;nucleic acid binding;nucleotidyltransferase activity;RNA uridylyltransferase activity;transferase activity;transferase activity, transferring phosphorus-containing groups;transition metal ion binding;uridylyltransferase activity;zinc ion binding			PAP_assoc;zf-CCHC
Plectin	PLEC	2.50818	2.714	3.54722	3	2.92313	0.00113623	2.94453	cell junction assembly;cell junction organization;cell-substrate junction assembly;cellular component assembly;cellular component assembly at cellular level;cellular component disassembly;cellular component disassembly at cellular level;cellular component disassembly involved in apoptosis;cellular component organization;cellular component organization at cellular level;cellular component organiza…	structural constituent of muscle;structural molecule activity	adherens junction;anchoring junction;cell junction;cell part;cell-substrate adherens junction;cell-substrate junction;contractile fiber;contractile fiber part;costamere;cytoplasm;cytoplasmic part;cytoskeleton;cytosol;focal adhesion;hemidesmosome;intermediate filament cytoskeleton;intracellular non-membrane-bounded organelle;intracellular organelle;intracellular part;membrane;non-membrane-bounded …		CH;Plectin;S10_plectin
Trinucleotide repeat-containing gene 6B protein	TNRC6B	1.55724	3.81885	NaN	2	2.68804	0.0127825	1.89339	biological regulation;cell surface receptor linked signaling pathway;cellular process;cellular response to chemical stimulus;cellular response to fibroblast growth factor stimulus;cellular response to growth factor stimulus;cellular response to organic substance;cellular response to stimulus;defense response;enzyme linked receptor protein signaling pathway;epidermal growth factor receptor signali…	binding;nucleic acid binding;nucleotide binding;RNA binding	cell part;cytoplasmic mRNA processing body;cytoplasmic part;cytosol;intracellular non-membrane-bounded organelle;intracellular organelle;intracellular part;macromolecular complex;non-membrane-bounded organelle;organelle;ribonucleoprotein complex;RNA granule		Ago_hook
Glycylpeptide N-tetradecanoyltransferase;Glycylpeptide N-tetradecanoyltransferase 1	NMT1	0.750949	1.60881	1.75234	3	1.3707	0.0154159	1.81203	cellular component assembly;cellular component assembly at cellular level;cellular component organization;cellular component organization at cellular level;cellular component organization or biogenesis;cellular component organization or biogenesis at cellular level;cellular macromolecule metabolic process;cellular metabolic process;cellular process;cellular process involved in reproduction;cellul…	catalytic activity;glycylpeptide N-tetradecanoyltransferase activity;myristoyltransferase activity;N-acyltransferase activity;transferase activity;transferase activity, transferring acyl groups;transferase activity, transferring acyl groups other than amino-acyl groups	actin cytoskeleton;cell junction;cell part;cytoplasm;cytoplasmic part;cytoskeleton;cytosol;Golgi apparatus;intracellular membrane-bounded organelle;intracellular non-membrane-bounded organelle;intracellular organelle;intracellular part;membrane;membrane-bounded organelle;non-membrane-bounded organelle;organelle;plasma membrane		NMT;NMT_C
Splicing factor, proline- and glutamine-rich	SFPQ	4.25897	2.81069	2.19793	3	3.0892	0.001897	2.72193	alternative nuclear mRNA splicing, via spliceosome;biological regulation;biosynthetic process;cellular biosynthetic process;cellular macromolecule biosynthetic process;cellular macromolecule metabolic process;cellular metabolic process;cellular nitrogen compound metabolic process;cellular process;cellular response to stimulus;cellular response to stress;DNA metabolic process;DNA recombination;DNA…	binding;DNA binding;nucleic acid binding;nucleotide binding;RNA binding	cell part;cytoplasm;intracellular organelle part;intracellular part;nuclear body;nuclear matrix;nuclear part;nucleoplasm part;organelle part;paraspeckles		NOPS;RRM_1
Zinc finger CCCH domain-containing protein 7B	ZC3H7B	2.57867	2.53007	2.44717	3	2.51864	0.00119544	2.92247	interaction with host;interspecies interaction between organisms;multi-organism process;reproductive process;viral reproductive process;virus-host interaction	binding;cation binding;ion binding;metal ion binding;nucleic acid binding;transition metal ion binding;zinc ion binding	cell part;intracellular membrane-bounded organelle;intracellular organelle;intracellular part;membrane-bounded organelle;nucleus;organelle		zf-CCCH
Myosin-9	MYH9	1.51617	2.00432	2.72252	3	2.081	0.00353335	2.45181	actin cytoskeleton organization;actin cytoskeleton reorganization;actin filament-based movement;actin filament-based process;actin-mediated cell contraction;actin-myosin filament sliding;actomyosin structure organization;adult heart development;anatomical structure development;anatomical structure formation involved in morphogenesis;anatomical structure morphogenesis;angiogenesis;atrial cardiac m…	actin binding;actin filament binding;actin-dependent ATPase activity;adenyl nucleotide binding;adenyl ribonucleotide binding;ADP binding;ATP binding;ATPase activity;ATPase activity, coupled;binding;calmodulin binding;catalytic activity;cytoskeletal protein binding;hydrolase activity;hydrolase activity, acting on acid anhydrides;hydrolase activity, acting on acid anhydrides, in phosphorus-containi…	A band;actin cytoskeleton;actin filament bundle;actomyosin;actomyosin contractile ring;adherens junction;anchoring junction;axon;cell body;cell cortex;cell cortex part;cell division site part;cell junction;cell part;cell projection;cell projection part;cell-cell adherens junction;cell-cell contact zone;cell-cell junction;cell-substrate adherens junction;cell-substrate junction;cleavage furrow;con…	Tight junction;Viral myocarditis	IQ;Myosin_head;Myosin_N;Myosin_tail_1
Serine/arginine-rich splicing factor 1	SRSF1	3.74287	3.51273	3.31775	3	3.52445	0.000601629	3.22067	biosynthetic process;cardiac muscle contraction;cellular biosynthetic process;cellular component assembly;cellular component assembly at cellular level;cellular component organization;cellular component organization at cellular level;cellular component organization or biogenesis;cellular component organization or biogenesis at cellular level;cellular macromolecular complex assembly;cellular macro…	binding;nucleic acid binding;nucleotide binding;RNA binding	catalytic step 2 spliceosome;cell part;cytoplasm;intracellular organelle part;intracellular part;macromolecular complex;nuclear body;nuclear part;nuclear speck;nucleoplasm part;organelle part;ribonucleoprotein complex;spliceosomal complex	Spliceosome	RRM_1
Protein TBRG4	TBRG4	1.66984	1.9843	2.10209	3	1.91874	0.0031548	2.50103	biological regulation;cell cycle arrest;cell cycle phase;cell cycle process;cellular macromolecule metabolic process;cellular metabolic process;cellular process;cellular protein metabolic process;cellular respiration;energy derivation by oxidation of organic compounds;G1 phase;G1 phase of mitotic cell cycle;generation of precursor metabolites and energy;macromolecule metabolic process;macromolecu…	catalytic activity;kinase activity;phosphotransferase activity, alcohol group as acceptor;protein kinase activity;transferase activity;transferase activity, transferring phosphorus-containing groups	cell part;cytoplasmic part;intracellular membrane-bounded organelle;intracellular organelle;intracellular part;membrane-bounded organelle;mitochondrion;organelle		FAST_1;FAST_2;RAP
G-rich sequence factor 1	GRSF1	2.93689	1.50934	3.46971	3	2.63865	0.00288663	2.53961	anatomical structure morphogenesis;anterior/posterior pattern specification;cellular macromolecule metabolic process;cellular metabolic process;cellular nitrogen compound metabolic process;cellular process;developmental process;embryonic morphogenesis;macromolecule metabolic process;metabolic process;morphogenesis of an epithelium;morphogenesis of embryonic epithelium;mRNA 3'-end processing;mRNA …	binding;mRNA binding;nucleic acid binding;nucleotide binding;RNA binding	cell part;cytoplasmic part;intracellular membrane-bounded organelle;intracellular organelle;intracellular part;membrane-bounded organelle;mitochondrion;organelle
60S ribosomal protein L15;Ribosomal protein L15	RPL15	0.854873	2.56416	2.59101	3	2.00335	0.00786173	2.10448	biosynthetic process;catabolic process;cellular biosynthetic process;cellular catabolic process;cellular component disassembly;cellular component disassembly at cellular level;cellular component organization;cellular component organization at cellular level;cellular component organization or biogenesis;cellular component organization or biogenesis at cellular level;cellular macromolecular complex…	binding;nucleic acid binding;RNA binding;structural constituent of ribosome;structural molecule activity	cell part;cytoplasmic part;cytosolic large ribosomal subunit;intracellular non-membrane-bounded organelle;intracellular organelle;intracellular organelle part;intracellular part;large ribosomal subunit;macromolecular complex;non-membrane-bounded organelle;organelle;organelle part;ribonucleoprotein complex;ribosome	Ribosome	Ribosomal_L15e
40S ribosomal protein SA	RPSA;RPSAP58;LAMR1P15	1.83544	2.09751	2.19985	3	2.04427	0.00248755	2.60423	biological adhesion;biosynthetic process;catabolic process;cell adhesion;cellular biosynthetic process;cellular catabolic process;cellular component assembly;cellular component assembly at cellular level;cellular component disassembly;cellular component disassembly at cellular level;cellular component organization;cellular component organization at cellular level;cellular component organization o…	binding;laminin receptor activity;receptor activity;ribonucleoprotein binding;ribosome binding;structural constituent of ribosome;structural molecule activity	90S preribosome;cell part;cytosolic small ribosomal subunit;intracellular membrane-bounded organelle;intracellular organelle;intracellular organelle part;intracellular part;macromolecular complex;membrane;membrane-bounded organelle;nucleus;organelle;organelle part;plasma membrane;preribosome;ribonucleoprotein complex;small ribosomal subunit	Ribosome	Ribosomal_S2
TATA-binding protein-associated factor 2N	TAF15	4.06273	1.78547	2.29477	3	2.71432	0.00353335	2.45181	biological regulation;positive regulation of biological process;positive regulation of biosynthetic process;positive regulation of cellular biosynthetic process;positive regulation of cellular metabolic process;positive regulation of cellular process;positive regulation of gene expression;positive regulation of macromolecule biosynthetic process;positive regulation of macromolecule metabolic proc…	binding;cation binding;DNA binding;ion binding;metal ion binding;nucleic acid binding;nucleotide binding;RNA binding;transition metal ion binding;zinc ion binding	cell part;cytoplasm;intracellular;intracellular membrane-bounded organelle;intracellular organelle;intracellular part;membrane-bounded organelle;nucleus;organelle	Basal transcription factors	RRM_1;zf-RanBP
60S ribosomal protein L18	RPL18	0.972325	1.51657	1.70341	3	1.39743	0.0117512	1.92992	biosynthetic process;catabolic process;cellular biosynthetic process;cellular catabolic process;cellular component disassembly;cellular component disassembly at cellular level;cellular component organization;cellular component organization at cellular level;cellular component organization or biogenesis;cellular component organization or biogenesis at cellular level;cellular macromolecular complex…	binding;nucleic acid binding;RNA binding;structural constituent of ribosome;structural molecule activity	cell part;cytoplasmic part;cytosolic large ribosomal subunit;intracellular non-membrane-bounded organelle;intracellular organelle;intracellular organelle part;intracellular part;large ribosomal subunit;macromolecular complex;non-membrane-bounded organelle;organelle;organelle part;ribonucleoprotein complex;ribosome	Ribosome	Ribosomal_L18e
Transportin-1	TNPO1	2.18237	NaN	0.71371	2	1.44804	0.0541953	1.26604	cellular macromolecule metabolic process;cellular metabolic process;cellular nitrogen compound metabolic process;cellular process;establishment of localization;establishment of localization in cell;establishment of protein localization;gene expression;interaction with host;interspecies interaction between organisms;intracellular protein transport;intracellular transport;macromolecule metabolic pr…	binding;nuclear localization sequence binding;peptide binding;protein transporter activity;signal sequence binding;substrate-specific transporter activity;transporter activity	cell part;cytoplasmic part;cytosol;intracellular membrane-bounded organelle;intracellular organelle;intracellular organelle part;intracellular part;macromolecular complex;membrane part;membrane-bounded organelle;nuclear part;nuclear pore;nucleus;organelle;organelle part;pore complex;protein complex		HEAT;IBN_N
Heterogeneous nuclear ribonucleoprotein F;Heterogeneous nuclear ribonucleoprotein F, N-terminally processed	HNRNPF	3.10715	4.09381	3.69626	3	3.63241	0.000613438	3.21223	biological regulation;cellular macromolecule metabolic process;cellular metabolic process;cellular nitrogen compound metabolic process;cellular process;macromolecule metabolic process;metabolic process;mRNA metabolic process;mRNA processing;nitrogen compound metabolic process;nuclear mRNA splicing, via spliceosome;nucleic acid metabolic process;nucleobase-containing compound metabolic process;pri…	binding;nucleic acid binding;nucleotide binding;RNA binding;single-stranded RNA binding	catalytic step 2 spliceosome;cell part;cytoplasm;intracellular organelle part;intracellular part;macromolecular complex;nuclear part;nucleoplasm;organelle part;ribonucleoprotein complex;spliceosomal complex		RRM_1;zf-RNPHF
Eukaryotic translation initiation factor 3 subunit A	EIF3A;eIF3a	0.951215	2.30889	2.30829	3	1.85613	0.00735589	2.13336	cellular component assembly;cellular component assembly at cellular level;cellular component organization;cellular component organization at cellular level;cellular component organization or biogenesis;cellular component organization or biogenesis at cellular level;cellular macromolecular complex assembly;cellular macromolecular complex subunit organization;cellular process;formation of translati…	binding;nucleic acid binding;RNA binding;structural molecule activity;translation factor activity, nucleic acid binding;translation initiation factor activity	cell part;cytoplasm;cytoplasmic part;cytosol;eukaryotic translation initiation factor 3 complex;intracellular non-membrane-bounded organelle;intracellular organelle;intracellular organelle part;intracellular part;macromolecular complex;non-membrane-bounded organelle;nuclear part;nucleolus;organelle;organelle part;protein complex	RNA transport	PCI
Zinc finger CCCH domain-containing protein 15	ZC3H15	2.41392	0.844305	0.908361	3	1.38886	0.0256196	1.59143	biological regulation;cell surface receptor linked signaling pathway;cellular process;cellular response to chemical stimulus;cellular response to cytokine stimulus;cellular response to organic substance;cellular response to stimulus;cytokine-mediated signaling pathway;regulation of biological process;regulation of cellular process;response to chemical stimulus;response to cytokine stimulus;respon…	binding;cation binding;ion binding;metal ion binding;nucleic acid binding;transition metal ion binding;zinc ion binding	cell part;cytoplasm;intracellular membrane-bounded organelle;intracellular non-membrane-bounded organelle;intracellular organelle;intracellular organelle part;intracellular part;membrane-bounded organelle;non-membrane-bounded organelle;nuclear part;nucleolus;nucleus;organelle;organelle part		zf-CCCH
Tubulin beta chain;Tubulin beta-2B chain;Tubulin beta-2A chain	TUBB;TUBB2B;TUBB2A	0.215119	NaN	3.0282	2	1.62166	0.0919849	1.03628	axon guidance;biological regulation;cell cycle phase;cell cycle process;cell division;cell killing;cell migration;cell motility;cellular component assembly;cellular component assembly at cellular level;cellular component movement;cellular component organization;cellular component organization at cellular level;cellular component organization or biogenesis;cellular component organization or biogen…	binding;catalytic activity;GTP binding;GTPase activity;guanyl nucleotide binding;guanyl ribonucleotide binding;hydrolase activity;hydrolase activity, acting on acid anhydrides;hydrolase activity, acting on acid anhydrides, in phosphorus-containing anhydrides;MHC class I protein binding;MHC protein binding;nucleoside-triphosphatase activity;nucleotide binding;peptide binding;protein binding;purine…	axon;cell body;cell part;cell projection;cytoplasm;cytoplasmic part;cytoskeletal part;cytoskeleton;cytosol;extracellular membrane-bounded organelle;extracellular organelle;extracellular region part;extracellular vesicular exosome;intracellular membrane-bounded organelle;intracellular non-membrane-bounded organelle;intracellular organelle;intracellular organelle part;intracellular part;macromolecu…	Gap junction;Pathogenic Escherichia coli infection;Phagosome	Misat_Myo_SegII;Tubulin;Tubulin_C
ELAV-like protein 2;ELAV-like protein 4	ELAVL2;ELAVL4	NaN	0.275007	3.67381	2	1.97441	0.0767618	1.11486	biological regulation;cellular macromolecule metabolic process;cellular metabolic process;cellular nitrogen compound metabolic process;cellular process;macromolecule metabolic process;metabolic process;mRNA metabolic process;mRNA processing;nitrogen compound metabolic process;nucleic acid metabolic process;nucleobase-containing compound metabolic process;primary metabolic process;regulation of bi…	AU-rich element binding;binding;mRNA 3'-UTR binding;mRNA binding;nucleic acid binding;nucleotide binding;RNA binding			RRM_1
Protein disulfide-isomerase	P4HB	2.18631	NaN	1.5307	2	1.85851	0.0147755	1.83046	4-hydroxyproline metabolic process;amine metabolic process;biological regulation;carboxylic acid metabolic process;cell redox homeostasis;cellular amine metabolic process;cellular amino acid metabolic process;cellular component organization;cellular component organization at cellular level;cellular component organization or biogenesis;cellular component organization or biogenesis at cellular leve…	catalytic activity;dioxygenase activity;disulfide oxidoreductase activity;electron carrier activity;intramolecular oxidoreductase activity;intramolecular oxidoreductase activity, interconverting keto- and enol-groups;intramolecular oxidoreductase activity, transposing S-S bonds;isomerase activity;oxidoreductase activity;oxidoreductase activity, acting on a sulfur group of donors;oxidoreductase ac…	cell part;cell surface;collagen;cytoplasmic membrane-bounded vesicle;cytoplasmic part;cytoplasmic vesicle;endoplasmic reticulum;endoplasmic reticulum lumen;endoplasmic reticulum part;endoplasmic reticulum-Golgi intermediate compartment;extracellular matrix part;extracellular region;extracellular region part;intracellular membrane-bounded organelle;intracellular organelle;intracellular organelle l…	Protein processing in endoplasmic reticulum	Thioredoxin
RNA-binding protein 4;RNA-binding protein 4B	RBM4;RBM4B	3.09206	3.15745	3.02985	3	3.09312	0.000724029	3.14024	biological regulation;cap-independent translational initiation;cell differentiation;cellular developmental process;cellular macromolecule metabolic process;cellular metabolic process;cellular nitrogen compound metabolic process;cellular process;cellular response to stimulus;cellular response to stress;circadian regulation of gene expression;circadian rhythm;cytoplasmic translational initiation;de…	binding;cation binding;ion binding;metal ion binding;miRNA binding;mRNA 3'-UTR binding;mRNA binding;nucleic acid binding;nucleotide binding;RNA binding;transition metal ion binding;zinc ion binding	cell part;cytoplasmic part;intracellular non-membrane-bounded organelle;intracellular organelle;intracellular organelle part;intracellular part;macromolecular complex;non-membrane-bounded organelle;nuclear body;nuclear part;nuclear speck;nucleolus;nucleoplasm part;organelle;organelle part;ribonucleoprotein complex;RNA granule;stress granule		RRM_1;zf-CCHC
Microtubule-actin cross-linking factor 1, isoforms 1/2/3/5	MACF1	1.43925	1.97302	1.69521	3	1.70249	0.00497445	2.30326	anatomical structure formation involved in morphogenesis;biological regulation;cell cycle arrest;cell cycle process;cell surface receptor linked signaling pathway;cellular component movement;cellular process;cellular response to stimulus;developmental process;establishment of localization;establishment of localization in cell;establishment of protein localization;establishment of protein localiza…	actin binding;actin filament binding;ATPase activity;binding;calcium ion binding;catalytic activity;cation binding;cytoskeletal protein binding;hydrolase activity;hydrolase activity, acting on acid anhydrides;hydrolase activity, acting on acid anhydrides, in phosphorus-containing anhydrides;ion binding;metal ion binding;microtubule binding;nucleoside-triphosphatase activity;protein binding;pyroph…	actin cytoskeleton;cell cortex;cell part;cell projection membrane;cell projection part;cytoplasmic part;cytoskeletal part;cytoskeleton;Golgi apparatus;intracellular membrane-bounded organelle;intracellular non-membrane-bounded organelle;intracellular organelle;intracellular organelle part;intracellular part;leading edge membrane;macromolecular complex;membrane;membrane part;membrane-bounded organ…		CH;EF_hand_5;GAS2;PA14;Plectin;Spectrin;TIG
Pentatricopeptide repeat domain-containing protein 3, mitochondrial	PTCD3	2.04068	2.59314	2.19965	3	2.27782	0.001897	2.72193	biological regulation;biosynthetic process;cellular biosynthetic process;cellular component organization;cellular component organization at cellular level;cellular component organization or biogenesis;cellular component organization or biogenesis at cellular level;cellular macromolecule biosynthetic process;cellular macromolecule metabolic process;cellular metabolic process;cellular process;cellu…	binding;nucleic acid binding;ribonucleoprotein binding;ribosomal small subunit binding;RNA binding;rRNA binding	cell part;cytoplasmic part;intracellular membrane-bounded organelle;intracellular organelle;intracellular part;membrane-bounded organelle;mitochondrion;organelle		PPR_2;PPR_3
Guanine nucleotide-binding protein subunit beta-2-like 1	GNB2L1	1.06557	1.91204	2.15489	3	1.71083	0.00715612	2.14532	anatomical structure morphogenesis;biological regulation;cell cycle;cellular process;developmental process;embryonic morphogenesis;gastrulation;interaction with host;interspecies interaction between organisms;multi-organism process;negative regulation of biological process;negative regulation of biosynthetic process;negative regulation of cell communication;negative regulation of cell growth;nega…	apoptotic protease activator activity;binding;caspase activator activity;caspase regulator activity;channel inhibitor activity;channel regulator activity;enzyme activator activity;enzyme binding;enzyme inhibitor activity;enzyme regulator activity;ion channel inhibitor activity;kinase binding;kinase inhibitor activity;kinase regulator activity;peptidase activator activity;peptidase regulator activ…	cell body;cell part;cell projection;cytoplasmic part;cytoskeleton;dendrite;intracellular membrane-bounded organelle;intracellular non-membrane-bounded organelle;intracellular organelle;intracellular organelle part;intracellular part;macromolecular complex;membrane part;membrane-bounded organelle;midbody;neuron projection;neuronal cell body;non-membrane-bounded organelle;nucleus;organelle;organell…	Measles	WD40
pre-rRNA processing protein FTSJ3	FTSJ3	0.814673	1.61098	NaN	2	1.21283	0.0624849	1.20423	cellular macromolecule metabolic process;cellular metabolic process;cellular nitrogen compound metabolic process;cellular process;macromolecule metabolic process;macromolecule methylation;macromolecule modification;metabolic process;methylation;ncRNA metabolic process;ncRNA processing;nitrogen compound metabolic process;nucleic acid metabolic process;nucleobase-containing compound metabolic proce…	catalytic activity;methyltransferase activity;transferase activity;transferase activity, transferring one-carbon groups	cell part;intracellular membrane-bounded organelle;intracellular non-membrane-bounded organelle;intracellular organelle;intracellular organelle part;intracellular part;membrane-bounded organelle;non-membrane-bounded organelle;nuclear part;nucleolus;nucleus;organelle;organelle part		DUF3381;FtsJ;Spb1_C
Ubiquitin carboxyl-terminal hydrolase 10	USP10	2.01378	2.05012	2.22337	3	2.09576	0.00226882	2.6442	autophagy;biological regulation;catabolic process;cellular catabolic process;cellular macromolecule catabolic process;cellular macromolecule metabolic process;cellular metabolic process;cellular nitrogen compound metabolic process;cellular process;cellular protein metabolic process;cellular response to stimulus;cellular response to stress;DNA damage response, signal transduction by p53 class medi…	binding;catalytic activity;cysteine-type endopeptidase activity;cysteine-type peptidase activity;endopeptidase activity;hydrolase activity;hydrolase activity, acting on ester bonds;ion channel binding;peptidase activity;peptidase activity, acting on L-amino acid peptides;protein binding;small conjugating protein-specific protease activity;thiolester hydrolase activity;ubiquitin thiolesterase acti…	cell part;cytoplasmic part;cytoskeleton;early endosome;endosome;intermediate filament cytoskeleton;intracellular membrane-bounded organelle;intracellular non-membrane-bounded organelle;intracellular organelle;intracellular part;membrane-bounded organelle;non-membrane-bounded organelle;nucleus;organelle		PAM2;UCH
Heterogeneous nuclear ribonucleoprotein H2	HNRNPH2	4.00621	3.39876	1.24783	3	2.88427	0.00435283	2.36123	cellular macromolecule metabolic process;cellular metabolic process;cellular nitrogen compound metabolic process;cellular process;macromolecule metabolic process;metabolic process;mRNA metabolic process;mRNA processing;nitrogen compound metabolic process;nuclear mRNA splicing, via spliceosome;nucleic acid metabolic process;nucleobase-containing compound metabolic process;primary metabolic process…	binding;nucleic acid binding;nucleotide binding;RNA binding	actin cytoskeleton;cell part;cytoplasm;cytoskeleton;intracellular membrane-bounded organelle;intracellular non-membrane-bounded organelle;intracellular organelle;intracellular organelle part;intracellular part;macromolecular complex;membrane-bounded organelle;non-membrane-bounded organelle;nuclear part;nucleoplasm;nucleus;organelle;organelle part;ribonucleoprotein complex		zf-RNPHF
Translocation protein SEC63 homolog	SEC63	1.86695	2.35761	2.08461	3	2.10306	0.00234629	2.62962	cellular process;establishment of localization;establishment of localization in cell;establishment of protein localization;intracellular protein transmembrane transport;intracellular protein transport;intracellular transport;posttranslational protein targeting to membrane, translocation;protein targeting;protein targeting to membrane;protein transmembrane transport;protein transport;transmembrane…	protein transporter activity;receptor activity;substrate-specific transporter activity;transporter activity	cell part;cytoplasmic part;endoplasmic reticulum;endoplasmic reticulum membrane;endoplasmic reticulum part;integral to membrane;intracellular membrane-bounded organelle;intracellular organelle;intracellular organelle part;intracellular part;intrinsic to membrane;membrane;membrane part;membrane-bounded organelle;organelle;organelle membrane;organelle part	Protein export;Protein processing in endoplasmic reticulum	DnaJ;Sec63
Ras GTPase-activating protein-binding protein 2	G3BP2	3.20689	1.16079	1.31419	3	1.89396	0.0125003	1.90308	biological regulation;cellular process;cellular response to stimulus;cytoplasmic sequestering of NF-kappaB;cytoplasmic sequestering of protein;cytoplasmic sequestering of transcription factor;establishment of localization;establishment of RNA localization;intracellular signal transduction;maintenance of location;maintenance of location in cell;maintenance of protein location;maintenance of protei…	binding;nucleic acid binding;nucleotide binding;protein binding;protein complex scaffold;receptor signaling complex scaffold activity;RNA binding;structural molecule activity	cell part;cytoplasm;cytoplasmic part;cytosol;intracellular;intracellular part		NTF2;RRM_1
39S ribosomal protein L2, mitochondrial	MRPL2	1.56218	0.849119	NaN	2	1.20565	0.0614429	1.21153	biosynthetic process;cellular biosynthetic process;cellular macromolecule biosynthetic process;cellular macromolecule metabolic process;cellular metabolic process;cellular process;cellular protein metabolic process;macromolecule biosynthetic process;macromolecule metabolic process;metabolic process;primary metabolic process;protein metabolic process;translation	structural constituent of ribosome;structural molecule activity	cell part;cytoplasmic part;intracellular membrane-bounded organelle;intracellular non-membrane-bounded organelle;intracellular organelle;intracellular part;macromolecular complex;membrane-bounded organelle;mitochondrion;non-membrane-bounded organelle;organelle;ribonucleoprotein complex;ribosome		Ribosomal_L2;Ribosomal_L2_C
Spectrin beta chain, non-erythrocytic 1	SPTBN1	0.341075	NaN	2.93523	2	1.63815	0.0787049	1.104	actin filament capping;axon guidance;biological regulation;cell cycle cytokinesis;cell cycle process;cellular component assembly;cellular component assembly at cellular level;cellular component organization;cellular component organization at cellular level;cellular component organization or biogenesis;cellular component organization or biogenesis at cellular level;cellular macromolecule metabolic…	actin binding;ankyrin binding;binding;cytoskeletal protein binding;lipid binding;phospholipid binding;protein binding;structural constituent of cytoskeleton;structural molecule activity	axolemma;axon part;cell cortex part;cell part;cell projection membrane;cell projection part;contractile fiber part;cuticular plate;cytoplasmic part;cytoskeletal part;cytoskeleton;cytosol;intracellular membrane-bounded organelle;intracellular non-membrane-bounded organelle;intracellular organelle;intracellular organelle part;intracellular part;leading edge membrane;M band;membrane;membrane part;me…		CH;PH;Spectrin
Epithelial splicing regulatory protein 2	ESRP2	0.399335	1.60165	0.980825	3	0.993937	0.0526898	1.27827	biological regulation;cellular macromolecule metabolic process;cellular metabolic process;cellular nitrogen compound metabolic process;cellular process;macromolecule metabolic process;metabolic process;mRNA metabolic process;mRNA processing;nitrogen compound metabolic process;nucleic acid metabolic process;nucleobase-containing compound metabolic process;primary metabolic process;regulation of bi…	binding;mRNA binding;nucleic acid binding;nucleotide binding;RNA binding	cell part;centrosome;cytoplasmic part;cytoskeletal part;intracellular membrane-bounded organelle;intracellular non-membrane-bounded organelle;intracellular organelle;intracellular organelle part;intracellular part;membrane-bounded organelle;microtubule organizing center;mitochondrion;non-membrane-bounded organelle;nucleus;organelle;organelle part
ATP-dependent RNA helicase A	DHX9	1.77395	2.59584	3.22783	3	2.53254	0.0022441	2.64896	biological regulation;cellular macromolecule metabolic process;cellular metabolic process;cellular nitrogen compound metabolic process;cellular process;cellular response to heat;cellular response to stimulus;cellular response to stress;circadian rhythm;CRD-mediated mRNA stabilization;macromolecule metabolic process;metabolic process;mRNA metabolic process;mRNA processing;mRNA stabilization;nitrog…	adenyl nucleotide binding;adenyl ribonucleotide binding;ATP binding;ATPase activity;ATPase activity, coupled;ATP-dependent DNA helicase activity;ATP-dependent helicase activity;ATP-dependent RNA helicase activity;binding;catalytic activity;DNA binding;DNA helicase activity;DNA-dependent ATPase activity;double-stranded RNA binding;helicase activity;hydrolase activity;hydrolase activity, acting on …	cell part;centrosome;CRD-mediated mRNA stability complex;cytoplasmic part;cytoskeletal part;intracellular non-membrane-bounded organelle;intracellular organelle;intracellular organelle part;intracellular part;macromolecular complex;microtubule organizing center;non-membrane-bounded organelle;nuclear part;nucleolus;nucleoplasm;organelle;organelle part;protein complex;ribonucleoprotein complex		DEAD;dsrm;HA2;Helicase_C;OB_NTP_bind
Ribosome maturation protein SBDS	SBDS	1.20539	0.847596	NaN	2	1.02649	0.0852781	1.06916	anatomical structure development;biological regulation;biomineral tissue development;bone marrow development;bone mineralization;cell chemotaxis;cell cycle process;cell migration;cell motility;cell proliferation;cellular component assembly;cellular component assembly at cellular level;cellular component biogenesis;cellular component biogenesis at cellular level;cellular component movement;cellula…	binding;cytoskeletal protein binding;microtubule binding;nucleic acid binding;protein binding;ribonucleoprotein binding;ribosome binding;RNA binding;rRNA binding;tubulin binding	cell part;cytoplasm;cytoskeletal part;intracellular non-membrane-bounded organelle;intracellular organelle;intracellular organelle part;intracellular part;non-membrane-bounded organelle;nuclear part;nucleolus;nucleoplasm;organelle;organelle part;spindle pole	Ribosome biogenesis in eukaryotes	SBDS;SBDS_C
Double-stranded RNA-specific adenosine deaminase	ADAR	0.750264	1.62564	1.95361	3	1.44317	0.0145564	1.83695	adenosine to inosine editing;base conversion or substitution editing;biological regulation;cell surface receptor linked signaling pathway;cellular macromolecule metabolic process;cellular metabolic process;cellular nitrogen compound metabolic process;cellular process;cellular response to chemical stimulus;cellular response to cytokine stimulus;cellular response to organic substance;cellular respo…	adenosine deaminase activity;binding;catalytic activity;cation binding;deaminase activity;DNA binding;double-stranded RNA adenosine deaminase activity;double-stranded RNA binding;hydrolase activity;hydrolase activity, acting on carbon-nitrogen (but not peptide) bonds;hydrolase activity, acting on carbon-nitrogen (but not peptide) bonds, in cyclic amidines;ion binding;metal ion binding;nucleic aci…	cell part;cytoplasm;intracellular membrane-bounded organelle;intracellular non-membrane-bounded organelle;intracellular organelle;intracellular organelle part;intracellular part;membrane-bounded organelle;non-membrane-bounded organelle;nuclear part;nucleolus;nucleoplasm;nucleus;organelle;organelle part	Cytosolic DNA-sensing pathway;Measles	A_deamin;dsrm;z-alpha
Probable E3 ubiquitin-protein ligase Roquin	RC3H1	0.318346	1.88319	2.00549	3	1.40234	0.0270124	1.56844	biological regulation;catabolic process;cellular catabolic process;cellular component assembly;cellular component assembly at cellular level;cellular component organization;cellular component organization at cellular level;cellular component organization or biogenesis;cellular component organization or biogenesis at cellular level;cellular macromolecular complex assembly;cellular macromolecular c…	acid-amino acid ligase activity;binding;catalytic activity;cation binding;ion binding;ligase activity;ligase activity, forming carbon-nitrogen bonds;metal ion binding;mRNA 3'-UTR binding;mRNA binding;nucleic acid binding;RNA binding;small conjugating protein ligase activity;transition metal ion binding;ubiquitin-protein ligase activity;zinc ion binding	cell part;cytoplasmic mRNA processing body;cytoplasmic part;intracellular non-membrane-bounded organelle;intracellular organelle;intracellular part;macromolecular complex;non-membrane-bounded organelle;organelle;ribonucleoprotein complex;RNA granule;stress granule		zf-CCCH;zf-RING_LisH
ATP-dependent RNA helicase DDX3X;ATP-dependent RNA helicase DDX3Y	DDX3X;DDX3Y	1.7858	2.1671	0.652017	3	1.53497	0.014899	1.82684	biological regulation;biosynthetic process;cell cycle phase;cell cycle process;cell motility;cellular biosynthetic process;cellular component assembly;cellular component assembly at cellular level;cellular component movement;cellular component organization;cellular component organization at cellular level;cellular component organization or biogenesis;cellular component organization or biogenesis …	adenyl nucleotide binding;adenyl ribonucleotide binding;ATP binding;ATPase activity;ATPase activity, coupled;ATP-dependent DNA helicase activity;ATP-dependent helicase activity;ATP-dependent RNA helicase activity;binding;catalytic activity;DNA binding;DNA helicase activity;DNA-dependent ATPase activity;eukaryotic initiation factor 4E binding;helicase activity;hydrolase activity;hydrolase activity…	cell part;chromatoid body;cytoplasm;cytoplasmic part;intracellular membrane-bounded organelle;intracellular non-membrane-bounded organelle;intracellular organelle;intracellular organelle part;intracellular part;macromolecular complex;membrane;membrane-bounded organelle;mitochondrial membrane;mitochondrial outer membrane;mitochondrial part;non-membrane-bounded organelle;nuclear body;nuclear part;n…	RIG-I-like receptor signaling pathway	DEAD;Helicase_C
Pumilio homolog 2	PUM2	1.91004	2.10943	1.15898	3	1.72615	0.00623274	2.20532	biological regulation;cellular component assembly;cellular component assembly at cellular level;cellular component organization;cellular component organization at cellular level;cellular component organization or biogenesis;cellular component organization or biogenesis at cellular level;cellular macromolecular complex assembly;cellular macromolecular complex subunit organization;cellular process;…	binding;nucleic acid binding;RNA binding	cell part;cytoplasm;cytoplasmic part;intracellular non-membrane-bounded organelle;intracellular organelle;intracellular part;macromolecular complex;non-membrane-bounded organelle;organelle;perinuclear region of cytoplasm;ribonucleoprotein complex;RNA granule;stress granule		PUF
La-related protein 1B	LARP1B	1.69497	2.65056	2.22486	3	2.19013	0.00251671	2.59917		binding;nucleic acid binding;RNA binding	cell part;intracellular part;macromolecular complex;ribonucleoprotein complex		La
60S ribosomal protein L22-like 1	RPL22L1	3.57337	2.02389	3.722	3	3.10642	0.00152599	2.81645	biosynthetic process;cellular biosynthetic process;cellular macromolecule biosynthetic process;cellular macromolecule metabolic process;cellular metabolic process;cellular process;cellular protein metabolic process;macromolecule biosynthetic process;macromolecule metabolic process;metabolic process;primary metabolic process;protein metabolic process;translation	structural constituent of ribosome;structural molecule activity	cell part;cytoplasmic part;intracellular non-membrane-bounded organelle;intracellular organelle;intracellular part;macromolecular complex;non-membrane-bounded organelle;organelle;ribonucleoprotein complex;ribosome	Ribosome	Ribosomal_L22e
Eukaryotic translation initiation factor 2 subunit 2	EIF2S2	1.44143	1.19516	1.50939	3	1.38199	0.010258	1.98894		binding;cation binding;ion binding;metal ion binding;nucleic acid binding;RNA binding;translation factor activity, nucleic acid binding;translation initiation factor activity	cell part;cytoplasmic part;cytosol;eukaryotic translation initiation factor 2 complex;intracellular part;macromolecular complex;protein complex	RNA transport	eIF-5_eIF-2B
Phenylalanine--tRNA ligase alpha subunit	FARSA;FARSLA	1.27423	2.00097	NaN	2	1.6376	0.0234309	1.63021	amine metabolic process;amino acid activation;carboxylic acid metabolic process;cellular amine metabolic process;cellular amino acid metabolic process;cellular ketone metabolic process;cellular macromolecule metabolic process;cellular metabolic process;cellular nitrogen compound metabolic process;cellular process;macromolecule metabolic process;metabolic process;ncRNA metabolic process;nitrogen c…	adenyl nucleotide binding;adenyl ribonucleotide binding;aminoacyl-tRNA ligase activity;ATP binding;binding;catalytic activity;ligase activity;ligase activity, forming aminoacyl-tRNA and related compounds;ligase activity, forming carbon-oxygen bonds;nucleic acid binding;nucleotide binding;phenylalanine-tRNA ligase activity;purine nucleotide binding;purine ribonucleoside triphosphate binding;purine…	cell part;cytoplasm;cytoplasmic part;cytosol;intracellular part	Aminoacyl-tRNA biosynthesis	HTH_11;tRNA-synt_2d
Epiplakin	EPPK1	0.766892	0.0788831	3.18128	3	1.34235	0.0842774	1.07429		structural molecule activity	cell part;cytoplasm;cytoskeleton;intracellular non-membrane-bounded organelle;intracellular organelle;intracellular part;non-membrane-bounded organelle;organelle		Plectin
RNA binding motif protein, X-linked-like-1;RNA-binding motif protein, X chromosome;RNA-binding motif protein, X chromosome, N-terminally processed	RBMXL1;RBMX	2.77079	3.50131	NaN	2	3.13605	0.0025877	2.58709	biological regulation;biosynthetic process;cellular biosynthetic process;cellular component assembly;cellular component organization;cellular component organization or biogenesis;cellular macromolecule biosynthetic process;cellular macromolecule metabolic process;cellular metabolic process;cellular nitrogen compound metabolic process;cellular process;cellular response to chemical stimulus;cellula…	binding;chromatin binding;core promoter binding;DNA binding;mRNA binding;nucleic acid binding;nucleotide binding;regulatory region DNA binding;regulatory region nucleic acid binding;RNA binding;transcription regulatory region DNA binding	catalytic step 2 spliceosome;cell part;chromatin;chromosomal part;euchromatin;extracellular membrane-bounded organelle;extracellular organelle;extracellular region part;extracellular vesicular exosome;intracellular membrane-bounded organelle;intracellular organelle;intracellular organelle part;intracellular part;macromolecular complex;membrane-bounded organelle;membrane-bounded vesicle;nuclear ch…	Spliceosome	RBM1CTR;RRM_1
		3.09082	0.0289935	3.61394	3	2.24458	0.0240897	1.61817
Elongation factor 1-gamma	EEF1G	1.29472	1.37234	1.581	3	1.41602	0.00934277	2.02952	multi-organism process;response to biotic stimulus;response to other organism;response to stimulus;response to virus	binding;nucleic acid binding;RNA binding;translation elongation factor activity;translation factor activity, nucleic acid binding	cell part;cytoplasmic part;cytosol;eukaryotic translation elongation factor 1 complex;intracellular part;macromolecular complex;protein complex		EF1G;GST_C;GST_N
La-related protein 4	LARP4	2.47205	1.88025	2.82021	3	2.39084	0.00194239	2.71166	biological regulation;cellular component organization;cellular component organization at cellular level;cellular component organization or biogenesis;cellular component organization or biogenesis at cellular level;cellular process;cytoskeleton organization;organelle organization;regulation of anatomical structure morphogenesis;regulation of biological process;regulation of cell morphogenesis;regu…	binding;nucleic acid binding;RNA binding	cell part;intracellular part;macromolecular complex;ribonucleoprotein complex		La
Heterogeneous nuclear ribonucleoprotein M	HNRNPM;ORF	3.54794	3.4551	3.69434	3	3.56579	0.000601629	3.22067	alternative nuclear mRNA splicing, via spliceosome;cellular macromolecule metabolic process;cellular metabolic process;cellular nitrogen compound metabolic process;cellular process;macromolecule metabolic process;metabolic process;mRNA metabolic process;mRNA processing;nitrogen compound metabolic process;nuclear mRNA splicing, via spliceosome;nucleic acid metabolic process;nucleobase-containing c…	binding;nucleic acid binding;nucleotide binding;RNA binding	catalytic step 2 spliceosome;cell part;integral to membrane;integral to plasma membrane;intracellular membrane-bounded organelle;intracellular organelle;intracellular organelle part;intracellular part;intrinsic to membrane;intrinsic to plasma membrane;macromolecular complex;membrane part;membrane-bounded organelle;nuclear body;nuclear matrix;nuclear part;nucleoplasm part;nucleus;organelle;organel…	Spliceosome	HnRNP_M;RRM_1
40S ribosomal protein S17-like;40S ribosomal protein S17	RPS17L;RPS17	2.36874	2.80581	-0.0607391	3	1.7046	0.0359613	1.44416	biological regulation;biosynthetic process;catabolic process;cellular biosynthetic process;cellular catabolic process;cellular component assembly;cellular component assembly at cellular level;cellular component disassembly;cellular component disassembly at cellular level;cellular component organization;cellular component organization at cellular level;cellular component organization or biogenesis…	structural constituent of ribosome;structural molecule activity	cell part;cytoplasmic part;cytosolic small ribosomal subunit;intracellular non-membrane-bounded organelle;intracellular organelle;intracellular organelle part;intracellular part;macromolecular complex;non-membrane-bounded organelle;organelle;organelle part;ribonucleoprotein complex;ribosome;small ribosomal subunit	Ribosome	Ribosomal_S17e
60S ribosomal protein L23	RPL23	1.15827	1.61462	NaN	2	1.38644	0.0365495	1.43712	biosynthetic process;catabolic process;cellular biosynthetic process;cellular catabolic process;cellular component disassembly;cellular component disassembly at cellular level;cellular component organization;cellular component organization at cellular level;cellular component organization or biogenesis;cellular component organization or biogenesis at cellular level;cellular macromolecular complex…	structural constituent of ribosome;structural molecule activity	cell part;cytoplasm;cytoplasmic part;cytosolic large ribosomal subunit;intracellular non-membrane-bounded organelle;intracellular organelle;intracellular organelle part;intracellular part;large ribosomal subunit;macromolecular complex;non-membrane-bounded organelle;nuclear part;nucleolus;organelle;organelle part;ribonucleoprotein complex;ribosome	Ribosome	Ribosomal_L14
X-ray repair cross-complementing protein 5	XRCC5	2.56591	2.14871	2.90747	3	2.5407	0.00140834	2.85129	anatomical structure homeostasis;biological regulation;biosynthetic process;cell differentiation;cell proliferation;cellular biosynthetic process;cellular component organization;cellular component organization at cellular level;cellular component organization or biogenesis;cellular component organization or biogenesis at cellular level;cellular developmental process;cellular macromolecule biosynt…	adenyl nucleotide binding;adenyl ribonucleotide binding;ATP binding;ATPase activity;ATPase activity, coupled;ATP-dependent DNA helicase activity;ATP-dependent helicase activity;binding;catalytic activity;damaged DNA binding;DNA binding;DNA helicase activity;DNA-dependent ATPase activity;double-stranded DNA binding;helicase activity;hydrolase activity;hydrolase activity, acting on acid anhydrides;…	cell part;chromosomal part;cytoplasm;intracellular organelle part;intracellular part;Ku70:Ku80 complex;macromolecular complex;nonhomologous end joining complex;nuclear chromosome part;nuclear part;nuclear telomere cap complex;nucleoplasm;organelle part;protein complex;protein-DNA complex;telomere cap complex	Non-homologous end-joining	Ku;Ku_C;Ku_N;Ku_PK_bind
FAST kinase domain-containing protein 2	FASTKD2	NaN	2.23808	3.29039	2	2.76424	0.00462386	2.335	cellular macromolecule metabolic process;cellular metabolic process;cellular process;cellular protein metabolic process;cellular respiration;energy derivation by oxidation of organic compounds;generation of precursor metabolites and energy;macromolecule metabolic process;macromolecule modification;metabolic process;oxidation-reduction process;phosphate-containing compound metabolic process;phosph…	catalytic activity;kinase activity;phosphotransferase activity, alcohol group as acceptor;protein kinase activity;transferase activity;transferase activity, transferring phosphorus-containing groups	cell part;cytoplasmic part;intracellular membrane-bounded organelle;intracellular organelle;intracellular part;membrane-bounded organelle;mitochondrion;organelle		FAST_1;FAST_2;RAP
Endoplasmin	TRA1;HSP90B1	2.53321	NaN	2.81726	2	2.67523	0.0036802	2.43413	actin cytoskeleton organization;actin filament organization;actin filament-based process;actin rod assembly;activation of immune response;activation of innate immune response;activation of signaling protein activity involved in unfolded protein response;biological regulation;catabolic process;cellular catabolic process;cellular component assembly;cellular component assembly at cellular level;cell…	adenyl nucleotide binding;adenyl ribonucleotide binding;ATP binding;binding;calcium ion binding;cation binding;enzyme binding;ion binding;lipoprotein particle receptor binding;low-density lipoprotein particle receptor binding;metal ion binding;nucleic acid binding;nucleotide binding;phosphatase binding;protein binding;protein phosphatase binding;purine nucleotide binding;purine ribonucleoside tri…	cell part;cytoplasmic membrane-bounded vesicle;cytoplasmic part;cytoplasmic vesicle;cytosol;endoplasmic reticulum;endoplasmic reticulum lumen;endoplasmic reticulum membrane;endoplasmic reticulum part;intracellular membrane-bounded organelle;intracellular organelle;intracellular organelle lumen;intracellular organelle part;intracellular part;melanosome;membrane;membrane part;membrane-bounded organ…	NOD-like receptor signaling pathway;Pathways in cancer;Plant-pathogen interaction;Prostate cancer;Protein processing in endoplasmic reticulum	HSP90
Basic leucine zipper and W2 domain-containing protein 1	BZW1;hCG_2022736	1.18568	NaN	2.49273	2	1.8392	0.0227018	1.64394	biological regulation;biosynthetic process;cellular biosynthetic process;cellular macromolecule biosynthetic process;cellular macromolecule metabolic process;cellular metabolic process;cellular nitrogen compound metabolic process;cellular process;macromolecule biosynthetic process;macromolecule metabolic process;metabolic process;nitrogen compound metabolic process;nucleic acid metabolic process;…		cell part;cytoplasm;intracellular part		W2
U3 small nucleolar RNA-associated protein 14 homolog A	UTP14A	1.54918	2.21627	2.18784	3	1.98443	0.0031937	2.49571	cell cycle phase;cell cycle process;cell differentiation;cellular developmental process;cellular macromolecule metabolic process;cellular metabolic process;cellular nitrogen compound metabolic process;cellular process;developmental process;gamete generation;macromolecule metabolic process;male gamete generation;meiosis;metabolic process;multicellular organismal development;multicellular organisma…	binding;nucleic acid binding	cell part;intracellular non-membrane-bounded organelle;intracellular organelle;intracellular organelle part;intracellular part;macromolecular complex;non-membrane-bounded organelle;nuclear part;nucleolus;organelle;organelle part;preribosome;ribonucleoprotein complex;small-subunit processome	Ribosome biogenesis in eukaryotes	Utp14
Protein disulfide-isomerase A6	PDIA6	1.7482	0.829038	2.77665	3	1.78463	0.011697	1.93193	activation of signaling protein activity involved in unfolded protein response;biological regulation;cell redox homeostasis;cellular homeostasis;cellular process;glycerol ether metabolic process;homeostatic process;metabolic process;organic ether metabolic process;positive regulation of catalytic activity;positive regulation of hydrolase activity;positive regulation of kinase activity;positive re…	catalytic activity;disulfide oxidoreductase activity;electron carrier activity;intramolecular oxidoreductase activity;intramolecular oxidoreductase activity, interconverting keto- and enol-groups;intramolecular oxidoreductase activity, transposing S-S bonds;isomerase activity;oxidoreductase activity;oxidoreductase activity, acting on a sulfur group of donors;protein disulfide isomerase activity;p…	cell part;cytoplasmic membrane-bounded vesicle;cytoplasmic part;cytoplasmic vesicle;endoplasmic reticulum lumen;endoplasmic reticulum membrane;endoplasmic reticulum part;endoplasmic reticulum-Golgi intermediate compartment;intracellular membrane-bounded organelle;intracellular organelle;intracellular organelle lumen;intracellular organelle part;intracellular part;melanosome;membrane;membrane part…	Protein processing in endoplasmic reticulum	Thioredoxin
Eukaryotic initiation factor 4A-I	EIF4A1	1.93727	2.80306	1.86098	3	2.20044	0.0025877	2.58709	biological regulation;catabolic process;cell surface receptor linked signaling pathway;cellular catabolic process;cellular macromolecule catabolic process;cellular macromolecule metabolic process;cellular metabolic process;cellular nitrogen compound metabolic process;cellular process;cellular response to chemical stimulus;cellular response to cytokine stimulus;cellular response to organic substan…	adenyl nucleotide binding;adenyl ribonucleotide binding;ATP binding;ATPase activity;ATPase activity, coupled;ATP-dependent helicase activity;ATP-dependent RNA helicase activity;binding;catalytic activity;helicase activity;hydrolase activity;hydrolase activity, acting on acid anhydrides;hydrolase activity, acting on acid anhydrides, in phosphorus-containing anhydrides;mRNA binding;nucleic acid bin…	catalytic step 2 spliceosome;cell part;cytoplasmic part;cytosol;eukaryotic translation initiation factor 4F complex;exon-exon junction complex;intracellular membrane-bounded organelle;intracellular organelle;intracellular organelle part;intracellular part;macromolecular complex;membrane-bounded organelle;nuclear body;nuclear part;nuclear speck;nucleoplasm part;nucleus;organelle;organelle part;pro…	mRNA surveillance pathway;RNA transport;Spliceosome	DEAD;Helicase_C
40S ribosomal protein S14	RPS14	0.764601	2.68394	1.68608	3	1.71154	0.0133546	1.87437	biological regulation;biosynthetic process;catabolic process;cell differentiation;cellular biosynthetic process;cellular catabolic process;cellular component assembly;cellular component assembly at cellular level;cellular component disassembly;cellular component disassembly at cellular level;cellular component organization;cellular component organization at cellular level;cellular component organ…	binding;mRNA 5'-UTR binding;mRNA binding;nucleic acid binding;RNA binding;structural constituent of ribosome;structural molecule activity;translation regulator activity	cell part;cytoplasmic part;cytosolic small ribosomal subunit;intracellular membrane-bounded organelle;intracellular non-membrane-bounded organelle;intracellular organelle;intracellular organelle part;intracellular part;macromolecular complex;membrane-bounded organelle;mitochondrion;non-membrane-bounded organelle;nuclear part;nucleolus;organelle;organelle part;ribonucleoprotein complex;ribosome;sm…	Ribosome	Ribosomal_S11
Eukaryotic translation initiation factor 3 subunit C	EIF3C;EIF3CL	0.653335	2.25577	0.718118	3	1.20907	0.0427811	1.36875	cellular process;translational initiation	binding;nucleic acid binding;RNA binding;translation factor activity, nucleic acid binding;translation initiation factor activity	cell part;cytoplasmic part;cytosol;eukaryotic translation initiation factor 3 complex;intracellular part;macromolecular complex;protein complex	RNA transport	eIF-3c_N;PCI
RNA-binding protein Musashi homolog 2	MSI2	NaN	1.58823	0.852094	2	1.22016	0.0599325	1.22234	anatomical structure development;cell development;cell differentiation;cellular developmental process;cellular process;developmental process;epithelial cell differentiation;nervous system development;response to chemical stimulus;response to endogenous stimulus;response to hormone stimulus;response to organic substance;response to stimulus;stem cell development;system development	binding;nucleic acid binding;nucleotide binding;poly(U) RNA binding;poly-pyrimidine tract binding;RNA binding;single-stranded RNA binding	cell part;cytoplasm;intracellular membrane-bounded organelle;intracellular organelle;intracellular part;macromolecular complex;membrane-bounded organelle;nucleus;organelle;polysome;ribonucleoprotein complex	mRNA surveillance pathway	RRM_1
40S ribosomal protein S5;40S ribosomal protein S5, N-terminally processed	RPS5	1.01678	0.69439	2.06558	3	1.25892	0.0274526	1.56142	biological regulation;biosynthetic process;catabolic process;cellular biosynthetic process;cellular catabolic process;cellular component disassembly;cellular component disassembly at cellular level;cellular component organization;cellular component organization at cellular level;cellular component organization or biogenesis;cellular component organization or biogenesis at cellular level;cellular …	binding;mRNA binding;nucleic acid binding;RNA binding;structural constituent of ribosome;structural molecule activity	cell part;cytosolic small ribosomal subunit;intracellular organelle part;intracellular part;macromolecular complex;organelle part;ribonucleoprotein complex;small ribosomal subunit	Ribosome	Ribosomal_S7
Collagen alpha-1(XVII) chain;120 kDa linear IgA disease antigen;97 kDa linear IgA disease antigen	COL17A1	3.59658	NaN	2.06166	2	2.82912	0.00619084	2.20825	anatomical structure development;biological adhesion;cell adhesion;cell junction assembly;cell junction organization;cell-matrix adhesion;cell-substrate adhesion;cell-substrate junction assembly;cellular component assembly;cellular component assembly at cellular level;cellular component disassembly;cellular component disassembly at cellular level;cellular component organization;cellular component…		basement membrane;cell junction;cell part;cell-cell junction;cell-substrate junction;collagen;cytoplasmic part;endoplasmic reticulum lumen;endoplasmic reticulum part;extracellular matrix part;extracellular region;extracellular region part;hemidesmosome;integral to membrane;integral to plasma membrane;intracellular organelle lumen;intracellular organelle part;intracellular part;intrinsic to membra…	Protein digestion and absorption	Collagen
Protein RRP5 homolog	PDCD11	0.972693	2.21853	1.01264	3	1.40129	0.0185831	1.73088	cellular macromolecule metabolic process;cellular metabolic process;cellular nitrogen compound metabolic process;cellular process;macromolecule metabolic process;metabolic process;mRNA metabolic process;mRNA processing;ncRNA metabolic process;ncRNA processing;nitrogen compound metabolic process;nucleic acid metabolic process;nucleobase-containing compound metabolic process;primary metabolic proce…	binding;nucleic acid binding;RNA binding	cell part;cytoplasmic part;cytosol;intracellular membrane-bounded organelle;intracellular non-membrane-bounded organelle;intracellular organelle;intracellular organelle part;intracellular part;membrane-bounded organelle;non-membrane-bounded organelle;nuclear part;nucleolus;nucleus;organelle;organelle part		S1;Suf
RRP12-like protein	RRP12	1.5827	1.5217	NaN	2	1.5522	0.0234309	1.63021	cellular macromolecule metabolic process;cellular metabolic process;cellular nitrogen compound metabolic process;cellular process;macromolecule metabolic process;metabolic process;mRNA metabolic process;mRNA processing;nitrogen compound metabolic process;nuclear mRNA splicing, via spliceosome;nucleic acid metabolic process;nucleobase-containing compound metabolic process;primary metabolic process…		catalytic step 2 spliceosome;cell part;integral to membrane;intracellular non-membrane-bounded organelle;intracellular organelle;intracellular organelle part;intracellular part;intrinsic to membrane;macromolecular complex;membrane;membrane part;non-membrane-bounded organelle;nuclear membrane;nuclear part;nucleolus;organelle;organelle membrane;organelle part;ribonucleoprotein complex;spliceosomal …	Spliceosome	NUC173
Probable ATP-dependent RNA helicase DDX6	DDX6	2.8293	-0.238851	2.42911	3	1.67319	0.0457721	1.3394	catabolic process;cellular catabolic process;cellular component assembly;cellular component assembly at cellular level;cellular component organization;cellular component organization at cellular level;cellular component organization or biogenesis;cellular component organization or biogenesis at cellular level;cellular macromolecular complex assembly;cellular macromolecular complex subunit organiz…	adenyl nucleotide binding;adenyl ribonucleotide binding;ATP binding;ATPase activity;ATPase activity, coupled;ATP-dependent helicase activity;binding;catalytic activity;helicase activity;hydrolase activity;hydrolase activity, acting on acid anhydrides;hydrolase activity, acting on acid anhydrides, in phosphorus-containing anhydrides;nucleic acid binding;nucleoside-triphosphatase activity;nucleotid…	cell part;cytoplasm;cytoplasmic mRNA processing body;cytoplasmic part;cytosol;intracellular non-membrane-bounded organelle;intracellular organelle;intracellular part;macromolecular complex;non-membrane-bounded organelle;organelle;ribonucleoprotein complex;RNA granule;RNAi effector complex;RNA-induced silencing complex;stress granule	RNA degradation	DEAD;Helicase_C
Protein disulfide-isomerase A3	PDIA3	2.06874	0.9634	2.86386	3	1.96533	0.00786173	2.10448	antigen processing and presentation;antigen processing and presentation of exogenous antigen;antigen processing and presentation of exogenous peptide antigen;antigen processing and presentation of exogenous peptide antigen via MHC class I;antigen processing and presentation of exogenous peptide antigen via MHC class I, TAP-dependent;antigen processing and presentation of peptide antigen;antigen p…	catalytic activity;cysteine-type endopeptidase activity;cysteine-type peptidase activity;disulfide oxidoreductase activity;electron carrier activity;endopeptidase activity;hydrolase activity;hydrolase activity, acting on ester bonds;intramolecular oxidoreductase activity;intramolecular oxidoreductase activity, interconverting keto- and enol-groups;intramolecular oxidoreductase activity, transposi…	cell part;cell surface;cytoplasmic membrane-bounded vesicle;cytoplasmic part;cytoplasmic vesicle;endoplasmic reticulum;endoplasmic reticulum lumen;endoplasmic reticulum part;intracellular membrane-bounded organelle;intracellular organelle;intracellular organelle lumen;intracellular organelle part;intracellular part;melanosome;membrane-bounded organelle;membrane-bounded vesicle;membrane-enclosed l…	Antigen processing and presentation;Protein processing in endoplasmic reticulum	Thioredoxin
Double-stranded RNA-binding protein Staufen homolog 1	STAU1	1.32204	1.76456	0.540065	3	1.20889	0.0274526	1.56142	cellular localization;cellular macromolecule localization;cellular process;intracellular mRNA localization;localization;macromolecule localization;RNA localization	binding;double-stranded RNA binding;nucleic acid binding;RNA binding	cell part;cytoplasmic part;cytoskeletal part;endoplasmic reticulum;intracellular membrane-bounded organelle;intracellular non-membrane-bounded organelle;intracellular organelle;intracellular organelle part;intracellular part;macromolecular complex;membrane-bounded organelle;microtubule associated complex;non-membrane-bounded organelle;organelle;organelle part;protein complex;ribonucleoprotein com…		dsrm
Serine-threonine kinase receptor-associated protein	STRAP	2.1128	NaN	2.43207	2	2.27244	0.00656895	2.1825	biological regulation;cell surface receptor linked signaling pathway;cellular macromolecule metabolic process;cellular metabolic process;cellular nitrogen compound metabolic process;cellular process;cellular response to stimulus;enzyme linked receptor protein signaling pathway;macromolecule metabolic process;metabolic process;mRNA metabolic process;mRNA processing;negative regulation of biologica…	catalytic activity;kinase activity;transferase activity;transferase activity, transferring phosphorus-containing groups	cell junction;cell part;cytoplasmic part;cytosol;intracellular membrane-bounded organelle;intracellular organelle;intracellular organelle part;intracellular part;macromolecular complex;membrane;membrane-bounded organelle;mitochondrion;nuclear part;nucleus;organelle;organelle part;plasma membrane;ribonucleoprotein complex;spliceosomal complex	RNA transport	WD40
Basic leucine zipper and W2 domain-containing protein 2	BZW2	1.61655	0.951662	NaN	2	1.28411	0.0501071	1.3001	anatomical structure development;cell differentiation;cellular developmental process;cellular macromolecule metabolic process;cellular metabolic process;cellular nitrogen compound metabolic process;cellular process;developmental process;macromolecule metabolic process;metabolic process;nervous system development;nitrogen compound metabolic process;nucleic acid metabolic process;nucleobase-contain…				W2
RNA-binding protein 14	RBM14	2.26834	1.4666	NaN	2	1.86747	0.0153838	1.81294	biological regulation;biosynthetic process;cellular biosynthetic process;cellular component organization;cellular component organization at cellular level;cellular component organization or biogenesis;cellular component organization or biogenesis at cellular level;cellular macromolecule biosynthetic process;cellular macromolecule metabolic process;cellular metabolic process;cellular nitrogen comp…	binding;binding, bridging;ligand-dependent nuclear receptor transcription coactivator activity;nucleic acid binding;nucleotide binding;protein binding;protein binding transcription factor activity;protein binding, bridging;RNA binding;RNA polymerase II transcription cofactor activity;RNA polymerase II transcription factor binding transcription factor activity;transcription coactivator activity;tr…	cell part;intracellular organelle part;intracellular part;macromolecular complex;mediator complex;nuclear part;nucleoplasm part;organelle part;protein complex;ribonucleoprotein complex;transcription factor complex		RRM_1
Pre-mRNA-splicing factor RBM22	RBM22	1.47171	1.67554	NaN	2	1.57363	0.0228431	1.64124	biological regulation;cellular macromolecule metabolic process;cellular metabolic process;cellular nitrogen compound metabolic process;cellular process;cellular response to stimulus;cellular response to stress;establishment of localization;establishment of localization in cell;establishment of protein localization;intracellular protein transport;intracellular transport;macromolecule metabolic pro…	binding;cation binding;ion binding;metal ion binding;nucleic acid binding;nucleocytoplasmic transporter activity;nucleotide binding;pre-mRNA binding;RNA binding;snRNA binding;transition metal ion binding;transporter activity;zinc ion binding	catalytic step 2 spliceosome;cell part;cytoplasm;intracellular membrane-bounded organelle;intracellular organelle;intracellular organelle part;intracellular part;macromolecular complex;membrane-bounded organelle;nuclear part;nucleus;organelle;organelle part;ribonucleoprotein complex;spliceosomal complex	Spliceosome	RRM_1
Pre-mRNA-processing-splicing factor 8	PRPF8	1.26496	1.85396	NaN	2	1.55946	0.0259623	1.58566	cellular macromolecule metabolic process;cellular metabolic process;cellular nitrogen compound metabolic process;cellular process;macromolecule metabolic process;metabolic process;mRNA metabolic process;mRNA processing;nitrogen compound metabolic process;nuclear mRNA splicing, via spliceosome;nucleic acid metabolic process;nucleobase-containing compound metabolic process;primary metabolic process…	binding;nucleic acid binding;RNA binding	catalytic step 2 spliceosome;cell part;intracellular organelle part;intracellular part;macromolecular complex;nuclear body;nuclear part;nuclear speck;nucleoplasm;nucleoplasm part;organelle part;ribonucleoprotein complex;small nuclear ribonucleoprotein complex;spliceosomal complex;U5 snRNP	Spliceosome	JAB;PRO8NT;PROCN;PROCT;PRP8_domainIV;RRM_4;U5_2-snRNA_bdg;U6-snRNA_bdg
Small subunit processome component 20 homolog	UTP20	1.14437	1.21611	NaN	2	1.18024	0.0561628	1.25055	biological regulation;cellular macromolecule metabolic process;cellular metabolic process;cellular nitrogen compound metabolic process;cellular process;cleavage involved in rRNA processing;endonucleolytic cleavage in 5'-ETS of tricistronic rRNA transcript (SSU-rRNA, 5.8S rRNA, LSU-rRNA);endonucleolytic cleavage in ITS1 to separate SSU-rRNA from 5.8S rRNA and LSU-rRNA from tricistronic rRNA transc…		90S preribosome;cell part;cytoplasm;intracellular non-membrane-bounded organelle;intracellular organelle;intracellular organelle part;intracellular part;macromolecular complex;non-membrane-bounded organelle;nuclear part;nucleolus;nucleoplasm;organelle;organelle part;preribosome;preribosome, small subunit precursor;ribonucleoprotein complex;small-subunit processome		DRIM
Zinc finger RNA-binding protein	ZFR	0.573472	1.95877	NaN	2	1.26612	0.0752761	1.12334	developmental process;multicellular organismal development;multicellular organismal process	binding;cation binding;DNA binding;ion binding;metal ion binding;nucleic acid binding;RNA binding;transition metal ion binding;zinc ion binding	cell part;chromosome;cytoplasm;intracellular membrane-bounded organelle;intracellular non-membrane-bounded organelle;intracellular organelle;intracellular part;membrane-bounded organelle;non-membrane-bounded organelle;nucleus;organelle		DZF
Cleavage stimulation factor subunit 2 tau variant;Cleavage stimulation factor subunit 2	CSTF2T;CSTF2	2.41832	2.07622	NaN	2	2.24727	0.00689255	2.16162	biosynthetic process;cellular biosynthetic process;cellular macromolecule metabolic process;cellular metabolic process;cellular nitrogen compound metabolic process;cellular process;macromolecule metabolic process;metabolic process;mRNA 3'-end processing;mRNA cleavage;mRNA metabolic process;mRNA polyadenylation;mRNA processing;nitrogen compound metabolic process;nuclear mRNA splicing, via spliceos…	binding;nucleic acid binding;nucleotide binding;RNA binding	cell part;cleavage body;intracellular;intracellular membrane-bounded organelle;intracellular organelle;intracellular organelle part;intracellular part;macromolecular complex;membrane-bounded organelle;mRNA cleavage and polyadenylation specificity factor complex;mRNA cleavage factor complex;nuclear body;nuclear part;nucleoplasm part;nucleus;organelle;organelle part;protein complex	mRNA surveillance pathway	CSTF_C;CSTF2_hinge;RRM_1
Heterogeneous nuclear ribonucleoprotein H;Heterogeneous nuclear ribonucleoprotein H, N-terminally processed	HNRNPH1	3.03627	2.94396	2.28969	3	2.75664	0.00114842	2.9399	biological regulation;cellular macromolecule metabolic process;cellular metabolic process;cellular nitrogen compound metabolic process;cellular process;macromolecule metabolic process;metabolic process;mRNA metabolic process;mRNA processing;nitrogen compound metabolic process;nuclear mRNA splicing, via spliceosome;nucleic acid metabolic process;nucleobase-containing compound metabolic process;pri…	binding;nucleic acid binding;nucleotide binding;poly(U) RNA binding;poly-pyrimidine tract binding;RNA binding;single-stranded RNA binding	actin cytoskeleton;catalytic step 2 spliceosome;cell part;cytoplasm;cytoskeleton;intracellular membrane-bounded organelle;intracellular non-membrane-bounded organelle;intracellular organelle;intracellular organelle part;intracellular part;macromolecular complex;membrane-bounded organelle;non-membrane-bounded organelle;nuclear part;nucleoplasm;nucleus;organelle;organelle part;ribonucleoprotein com…		RRM_1;zf-RNPHF
Transformer-2 protein homolog beta	DKFZp686F18120;TRA2B	1.90149	1.56599	NaN	2	1.73374	0.0165847	1.78029	biological regulation;cellular macromolecule metabolic process;cellular metabolic process;cellular nitrogen compound metabolic process;cellular process;macromolecule metabolic process;metabolic process;mRNA metabolic process;mRNA processing;nitrogen compound metabolic process;nuclear mRNA splicing, via spliceosome;nucleic acid metabolic process;nucleobase-containing compound metabolic process;pos…	binding;mRNA binding;nucleic acid binding;nucleotide binding;RNA binding	cell part;intracellular membrane-bounded organelle;intracellular organelle;intracellular part;membrane-bounded organelle;nucleus;organelle	Spliceosome	RRM_1
Serine/arginine-rich splicing factor 6	SRSF6	NaN	2.56596	3.55082	2	3.05839	0.00321175	2.49326	biological regulation;biosynthetic process;cellular biosynthetic process;cellular component assembly;cellular component assembly at cellular level;cellular component organization;cellular component organization at cellular level;cellular component organization or biogenesis;cellular component organization or biogenesis at cellular level;cellular macromolecular complex assembly;cellular macromolec…	binding;nucleic acid binding;nucleotide binding;RNA binding	cell part;intracellular organelle part;intracellular part;nuclear part;nucleoplasm;organelle part	Spliceosome	RRM_1
Fibronectin type III domain-containing protein 3B	FNDC3B	1.71079	NaN	3.08253	2	2.39666	0.00938209	2.0277	biological regulation;positive regulation of biological process;positive regulation of cell differentiation;positive regulation of cellular process;positive regulation of developmental process;positive regulation of fat cell differentiation;regulation of biological process;regulation of cell differentiation;regulation of cellular process;regulation of developmental process;regulation of fat cell …		cell part;cytoplasmic part;endoplasmic reticulum;integral to membrane;intracellular membrane-bounded organelle;intracellular organelle;intracellular part;intrinsic to membrane;membrane part;membrane-bounded organelle;organelle		fn3
A-kinase anchor protein 8	AKAP8;DKFZp586B1222	2.05707	2.52469	NaN	2	2.29088	0.00665989	2.17653	biological regulation;cell cycle phase;cell cycle process;cellular component organization;cellular component organization at cellular level;cellular component organization or biogenesis;cellular component organization or biogenesis at cellular level;cellular macromolecule metabolic process;cellular metabolic process;cellular nitrogen compound metabolic process;cellular process;cellular response t…	binding;catalytic activity;cation binding;DNA binding;double-stranded DNA binding;ion binding;kinase activity;metal ion binding;nucleic acid binding;structure-specific DNA binding;transferase activity;transferase activity, transferring phosphorus-containing groups;transition metal ion binding;zinc ion binding	cell part;chromosome;condensed chromosome;cytoplasmic part;female pronucleus;Golgi apparatus;intracellular membrane-bounded organelle;intracellular non-membrane-bounded organelle;intracellular organelle;intracellular organelle part;intracellular part;membrane-bounded organelle;mitochondrion;non-membrane-bounded organelle;nuclear matrix;nuclear part;nucleus;organelle;organelle part;pronucleus		AKAP95
THO complex subunit 4	ALYREF	1.78211	2.43776	NaN	2	2.10994	0.00938209	2.0277	biosynthetic process;cellular biosynthetic process;cellular macromolecule metabolic process;cellular metabolic process;cellular nitrogen compound metabolic process;cellular process;establishment of localization;establishment of localization in cell;establishment of RNA localization;interaction with host;interspecies interaction between organisms;intracellular transport;intronless viral mRNA expor…	binding;DNA binding;nucleic acid binding;nucleotide binding;RNA binding;single-stranded DNA binding;structure-specific DNA binding	catalytic step 2 spliceosome;cell part;cytoplasmic part;cytosol;intracellular membrane-bounded organelle;intracellular organelle;intracellular organelle part;intracellular part;macromolecular complex;membrane-bounded organelle;nuclear body;nuclear part;nuclear speck;nucleoplasm;nucleoplasm part;nucleus;organelle;organelle part;protein complex;ribonucleoprotein complex;spliceosomal complex;transcr…	mRNA surveillance pathway;RNA transport;Spliceosome	FoP_duplication;RRM_1
RNA-binding protein FUS	FUS	3.18457	2.42967	1.39267	3	2.33564	0.00367847	2.43433	cell death;cellular macromolecule metabolic process;cellular metabolic process;cellular nitrogen compound metabolic process;cellular process;death;macromolecule metabolic process;metabolic process;mRNA metabolic process;mRNA processing;nitrogen compound metabolic process;nuclear mRNA splicing, via spliceosome;nucleic acid metabolic process;nucleobase-containing compound metabolic process;primary …	binding;cation binding;DNA binding;ion binding;metal ion binding;nucleic acid binding;nucleotide binding;RNA binding;transition metal ion binding;zinc ion binding	cell part;cytoplasm;intracellular;intracellular membrane-bounded organelle;intracellular organelle;intracellular organelle part;intracellular part;membrane-bounded organelle;nuclear part;nucleoplasm;nucleus;organelle;organelle part		RRM_1;zf-RanBP
N-alpha-acetyltransferase 38, NatC auxiliary subunit	NAA38;LSM8	2.42602	2.69895	NaN	2	2.56249	0.00434466	2.36204	cellular macromolecule metabolic process;cellular metabolic process;cellular nitrogen compound metabolic process;cellular process;macromolecule metabolic process;metabolic process;mRNA metabolic process;mRNA processing;nitrogen compound metabolic process;nuclear mRNA splicing, via spliceosome;nucleic acid metabolic process;nucleobase-containing compound metabolic process;primary metabolic process…	binding;nucleic acid binding;RNA binding;snRNA binding;U6 snRNA binding	cell part;intracellular membrane-bounded organelle;intracellular organelle;intracellular organelle part;intracellular part;macromolecular complex;membrane-bounded organelle;nuclear part;nucleus;organelle;organelle part;ribonucleoprotein complex;spliceosomal complex	RNA degradation;Spliceosome	LSM
40S ribosomal protein S27	RPS27	0.668028	1.40931	NaN	2	1.03867	0.0920888	1.03579	anaphase;biosynthetic process;catabolic process;cell cycle phase;cell cycle process;cell proliferation;cellular biosynthetic process;cellular catabolic process;cellular component disassembly;cellular component disassembly at cellular level;cellular component organization;cellular component organization at cellular level;cellular component organization or biogenesis;cellular component organization…	binding;cation binding;DNA binding;ion binding;metal ion binding;nucleic acid binding;structural constituent of ribosome;structural molecule activity;transition metal ion binding;zinc ion binding	cell part;cytoplasmic part;cytosolic small ribosomal subunit;intracellular membrane-bounded organelle;intracellular non-membrane-bounded organelle;intracellular organelle;intracellular organelle part;intracellular part;macromolecular complex;membrane-bounded organelle;non-membrane-bounded organelle;nucleus;organelle;organelle part;ribonucleoprotein complex;ribosome;small ribosomal subunit	Ribosome	Ribosomal_S27e
Nucleolar RNA helicase 2	DDX21	1.55797	2.02956	1.84363	3	1.81039	0.00383748	2.41595	multi-organism process;response to biotic stimulus;response to chemical stimulus;response to dsRNA;response to exogenous dsRNA;response to organic substance;response to other organism;response to stimulus;response to virus	adenyl nucleotide binding;adenyl ribonucleotide binding;ATP binding;ATPase activity;ATPase activity, coupled;ATP-dependent helicase activity;ATP-dependent RNA helicase activity;binding;catalytic activity;double-stranded RNA binding;helicase activity;hydrolase activity;hydrolase activity, acting on acid anhydrides;hydrolase activity, acting on acid anhydrides, in phosphorus-containing anhydrides;n…	cell part;intracellular membrane-bounded organelle;intracellular non-membrane-bounded organelle;intracellular organelle;intracellular organelle part;intracellular part;membrane;membrane-bounded organelle;non-membrane-bounded organelle;nuclear part;nucleolus;nucleus;organelle;organelle part;plasma membrane		DEAD;GUCT;Helicase_C
Serine/arginine-rich splicing factor 10;Serine/arginine-rich splicing factor 12	SRSF10;SRSF12	3.77653	3.06647	2.7619	3	3.20163	0.000808786	3.09217	assembly of spliceosomal tri-snRNP;biological regulation;cellular component assembly;cellular component assembly at cellular level;cellular component organization;cellular component organization at cellular level;cellular component organization or biogenesis;cellular component organization or biogenesis at cellular level;cellular macromolecular complex assembly;cellular macromolecular complex sub…	binding;nucleic acid binding;nucleotide binding;protein binding;protein domain specific binding;RNA binding;RS domain binding;unfolded protein binding	cell part;cytoplasm;intracellular organelle part;intracellular part;nuclear body;nuclear part;nuclear speck;nucleoplasm;nucleoplasm part;organelle part	Spliceosome	RRM_1
Non-POU domain-containing octamer-binding protein	NONO	2.65851	2.6529	2.38647	3	2.56596	0.00118612	2.92587	biological regulation;biosynthetic process;cellular biosynthetic process;cellular macromolecule biosynthetic process;cellular macromolecule metabolic process;cellular metabolic process;cellular nitrogen compound metabolic process;cellular process;cellular response to stimulus;cellular response to stress;DNA metabolic process;DNA recombination;DNA repair;macromolecule biosynthetic process;macromol…	binding;DNA binding;nucleic acid binding;nucleotide binding;RNA binding	cell part;intracellular non-membrane-bounded organelle;intracellular organelle;intracellular organelle part;intracellular part;non-membrane-bounded organelle;nuclear body;nuclear matrix;nuclear part;nuclear speck;nucleolus;nucleoplasm part;organelle;organelle part;paraspeckles		NOPS;RRM_1
RNA-binding protein EWS	EWSR1	2.51046	2.83895	1.89953	3	2.41631	0.00188606	2.72444	biological regulation;biosynthetic process;cellular biosynthetic process;cellular macromolecule biosynthetic process;cellular macromolecule metabolic process;cellular metabolic process;cellular nitrogen compound metabolic process;cellular process;macromolecule biosynthetic process;macromolecule metabolic process;metabolic process;nitrogen compound metabolic process;nucleic acid metabolic process;…	binding;cation binding;ion binding;metal ion binding;nucleic acid binding;nucleotide binding;RNA binding;transition metal ion binding;zinc ion binding	cell part;cytoplasm;intracellular;intracellular membrane-bounded organelle;intracellular organelle;intracellular part;membrane;membrane-bounded organelle;nucleus;organelle;plasma membrane		zf-RanBP
KH domain-containing, RNA-binding, signal transduction-associated protein 1	KHDRBS1	2.87639	3.53082	NaN	2	3.20361	0.00237841	2.62371	biological regulation;biosynthetic process;cell cycle arrest;cell cycle process;cell proliferation;cell surface receptor linked signaling pathway;cellular biosynthetic process;cellular macromolecule biosynthetic process;cellular macromolecule metabolic process;cellular metabolic process;cellular nitrogen compound metabolic process;cellular process;cellular response to stimulus;G2/M transition of …	binding;DNA binding;mRNA binding;nucleic acid binding;poly(A) RNA binding;poly(U) RNA binding;poly-purine tract binding;poly-pyrimidine tract binding;RNA binding;single-stranded RNA binding	cell part;cytoplasm;Grb2-Sos complex;intracellular membrane-bounded organelle;intracellular organelle;intracellular part;macromolecular complex;membrane;membrane part;membrane-bounded organelle;nucleus;organelle;plasma membrane part;protein complex		KH_1
RNA binding protein fox-1 homolog;RNA binding protein fox-1 homolog 2;RNA binding protein fox-1 homolog 1	RBM9;RBFOX2;RBFOX1;DKFZp547L059;A2BP1	0.451857	2.39254	NaN	2	1.4222	0.0767618	1.11486	biological regulation;cellular macromolecule metabolic process;cellular metabolic process;cellular nitrogen compound metabolic process;cellular process;cellular response to stimulus;establishment of localization;establishment of RNA localization;estrogen receptor signaling pathway;intracellular receptor mediated signaling pathway;macromolecule metabolic process;metabolic process;mRNA metabolic pr…	binding;nucleic acid binding;nucleotide binding;protein binding;protein binding transcription factor activity;RNA binding;transcription cofactor activity;transcription corepressor activity;transcription factor binding;transcription factor binding transcription factor activity	cell part;cytoplasm;cytoplasmic part;Golgi apparatus part;intracellular membrane-bounded organelle;intracellular organelle;intracellular organelle part;intracellular part;membrane-bounded organelle;nucleus;organelle;organelle part;trans-Golgi network		Fox-1_C;RRM_1
Heterogeneous nuclear ribonucleoprotein U-like protein 2	hCG_2044799;HNRNPUL2	2.88561	2.55596	NaN	2	2.72078	0.00353335	2.45181		binding;nucleic acid binding	cell part;intracellular membrane-bounded organelle;intracellular organelle;intracellular part;membrane-bounded organelle;nucleus;organelle		SAP;SPRY
Asparagine--tRNA ligase, cytoplasmic	NARS	1.16736	1.83819	0.181493	3	1.06235	0.0581943	1.23512	amine metabolic process;amino acid activation;asparaginyl-tRNA aminoacylation;carboxylic acid metabolic process;cellular amine metabolic process;cellular amino acid metabolic process;cellular ketone metabolic process;cellular macromolecule metabolic process;cellular metabolic process;cellular nitrogen compound metabolic process;cellular process;macromolecule metabolic process;metabolic process;nc…	adenyl nucleotide binding;adenyl ribonucleotide binding;aminoacyl-tRNA ligase activity;asparagine-tRNA ligase activity;ATP binding;binding;catalytic activity;ligase activity;ligase activity, forming aminoacyl-tRNA and related compounds;ligase activity, forming carbon-oxygen bonds;nucleic acid binding;nucleotide binding;purine nucleotide binding;purine ribonucleoside triphosphate binding;purine ri…	cell part;cytoplasm;cytoplasmic part;cytosol;intracellular membrane-bounded organelle;intracellular organelle;intracellular part;membrane-bounded organelle;mitochondrion;organelle	Aminoacyl-tRNA biosynthesis	tRNA_anti;tRNA-synt_2
Spermatogenesis-associated serine-rich protein 2	SPATS2	1.46597	2.30507	NaN	2	1.88552	0.0152545	1.8166			cell part;cytoplasm;intracellular part		DUF1387
Probable ATP-dependent RNA helicase DDX17	DDX17	1.93504	2.00547	1.64368	3	1.8614	0.00343328	2.46429	anatomical structure development;biological regulation;biosynthetic process;cardiovascular system development;cellular biosynthetic process;cellular macromolecule biosynthetic process;cellular macromolecule metabolic process;cellular metabolic process;cellular nitrogen compound metabolic process;cellular process;developmental process;macromolecule biosynthetic process;macromolecule metabolic proc…	adenyl nucleotide binding;adenyl ribonucleotide binding;ATP binding;ATPase activity;ATPase activity, coupled;ATP-dependent helicase activity;binding;catalytic activity;estrogen receptor binding;helicase activity;hormone receptor binding;hydrolase activity;hydrolase activity, acting on acid anhydrides;hydrolase activity, acting on acid anhydrides, in phosphorus-containing anhydrides;nuclear hormon…	cell part;intracellular membrane-bounded organelle;intracellular non-membrane-bounded organelle;intracellular organelle;intracellular organelle part;intracellular part;membrane-bounded organelle;non-membrane-bounded organelle;nuclear part;nucleolus;nucleus;organelle;organelle part		DEAD;Helicase_C
Fatty acid synthase;[Acyl-carrier-protein] S-acetyltransferase;[Acyl-carrier-protein] S-malonyltransferase;3-oxoacyl-[acyl-carrier-protein] synthase;3-oxoacyl-[acyl-carrier-protein] reductase;3-hydroxyacyl-[acyl-carrier-protein] dehydratase;Enoyl-[acyl-carrier-protein] reductase;Oleoyl-[acyl-carrier-protein] hydrolase	FASN	0.600555	NaN	3.01077	2	1.80566	0.0535418	1.27131	acetyl-CoA metabolic process;acyl-CoA biosynthetic process;acyl-CoA metabolic process;acylglycerol biosynthetic process;acylglycerol metabolic process;amine metabolic process;biological regulation;biosynthetic process;carboxylic acid biosynthetic process;carboxylic acid metabolic process;cellular amine metabolic process;cellular amino acid metabolic process;cellular biosynthetic process;cellular …	[acyl-carrier-protein] S-acetyltransferase activity;[acyl-carrier-protein] S-malonyltransferase activity;3-hydroxyacyl-[acyl-carrier-protein] dehydratase activity;3-hydroxyoctanoyl-[acyl-carrier-protein] dehydratase activity;3-hydroxypalmitoyl-[acyl-carrier-protein] dehydratase activity;3-oxoacyl-[acyl-carrier-protein] reductase (NADPH) activity;3-oxoacyl-[acyl-carrier-protein] synthase activity;…	cell part;cytoplasmic membrane-bounded vesicle;cytoplasmic part;cytoplasmic vesicle;cytosol;glycogen granule;Golgi apparatus;intracellular membrane-bounded organelle;intracellular organelle;intracellular part;melanosome;membrane;membrane-bounded organelle;membrane-bounded vesicle;mitochondrion;organelle;pigment granule;plasma membrane;vesicle	Fatty acid biosynthesis;Insulin signaling pathway	Acyl_transf_1;adh_short;ADH_zinc_N;ketoacyl-synt;Ketoacyl-synt_C;Methyltransf_12;PP-binding;Thioesterase
Double-stranded RNA-binding protein Staufen homolog 2	STAU2;STAU2 variant protein	1.69568	0.378845	0.690358	3	0.921628	0.0736343	1.13292	establishment of localization;transport	binding;double-stranded RNA binding;nucleic acid binding;RNA binding	cell part;cytoplasmic part;cytoskeletal part;endoplasmic reticulum;intracellular membrane-bounded organelle;intracellular non-membrane-bounded organelle;intracellular organelle;intracellular organelle part;intracellular part;macromolecular complex;membrane-bounded organelle;microtubule;non-membrane-bounded organelle;nuclear part;nucleolus;organelle;organelle part;protein complex		dsrm
	HNRNPC	2.34854	4.28326	1.93396	3	2.85525	0.00326755	2.48578		binding;nucleic acid binding;nucleotide binding	cell part;intracellular part;macromolecular complex;ribonucleoprotein complex		RRM_1
PERQ amino acid-rich with GYF domain-containing protein 2	GIGYF2	1.24896	-0.0949726	2.79056	3	1.31485	0.0715995	1.14509	adult behavior;adult locomotory behavior;anatomical structure homeostasis;behavior;biological regulation;cell cycle phase;cell cycle process;cell death;cell differentiation;cell differentiation in spinal cord;cell surface receptor linked signaling pathway;cellular developmental process;cellular macromolecule metabolic process;cellular metabolic process;cellular process;cellular protein metabolic …				GYF
Helicase with zinc finger domain 2	HELZ2;PRIC285	2.15646	2.05106	1.95663	3	2.05472	0.00234629	2.62962	biological regulation;biosynthetic process;cellular biosynthetic process;cellular lipid metabolic process;cellular macromolecule biosynthetic process;cellular macromolecule metabolic process;cellular metabolic process;cellular nitrogen compound metabolic process;cellular process;lipid metabolic process;macromolecule biosynthetic process;macromolecule metabolic process;metabolic process;nitrogen c…	adenyl nucleotide binding;adenyl ribonucleotide binding;ATP binding;binding;catalytic activity;cation binding;DNA binding;helicase activity;hydrolase activity;hydrolase activity, acting on acid anhydrides;hydrolase activity, acting on acid anhydrides, in phosphorus-containing anhydrides;hydrolase activity, acting on ester bonds;ion binding;ligand-dependent nuclear receptor transcription coactivat…	cell part;intracellular organelle part;intracellular part;nuclear part;nucleoplasm;organelle part		RNB
Eukaryotic peptide chain release factor subunit 1	ETF1	0.933875	1.61108	2.55343	3	1.69946	0.0106536	1.97251	biological regulation;catabolic process;cellular catabolic process;cellular macromolecule catabolic process;cellular macromolecule metabolic process;cellular metabolic process;cellular nitrogen compound metabolic process;cellular process;cellular protein metabolic process;macromolecule catabolic process;macromolecule metabolic process;macromolecule methylation;macromolecule modification;metabolic…	binding;nucleic acid binding;ribonucleoprotein binding;ribosome binding;RNA binding;translation factor activity, nucleic acid binding;translation release factor activity;translation release factor activity, codon specific;translation termination factor activity	cell part;cytoplasm;cytoplasmic part;cytosol;intracellular part	mRNA surveillance pathway	eRF1_1;eRF1_2;eRF1_3
Scaffold attachment factor B1	SAFB	2.24339	NaN	2.60305	2	2.42322	0.00534698	2.27189	biological regulation;biosynthetic process;cellular biosynthetic process;cellular component organization;cellular component organization at cellular level;cellular component organization or biogenesis;cellular component organization or biogenesis at cellular level;cellular macromolecule biosynthetic process;cellular macromolecule metabolic process;cellular metabolic process;cellular nitrogen comp…	binding;chromatin binding;core promoter binding;DNA binding;double-stranded DNA binding;nucleic acid binding;nucleotide binding;regulatory region DNA binding;regulatory region nucleic acid binding;RNA binding;structure-specific DNA binding;transcription regulatory region DNA binding	cell part;intracellular membrane-bounded organelle;intracellular organelle;intracellular part;membrane-bounded organelle;nucleus;organelle		SAP
Probable ATP-dependent RNA helicase DDX5	DDX5;DKFZp686J01190	2.07392	2.77783	1.87837	3	2.24337	0.00234629	2.62962	biological regulation;biosynthetic process;cell growth;cellular biosynthetic process;cellular macromolecule biosynthetic process;cellular macromolecule metabolic process;cellular metabolic process;cellular nitrogen compound metabolic process;cellular process;cellular response to stimulus;chordate embryonic development;circadian rhythm;developmental process;embryo development;embryo development en…	adenyl nucleotide binding;adenyl ribonucleotide binding;androgen receptor binding;ATP binding;ATPase activity;ATPase activity, coupled;ATP-dependent helicase activity;ATP-dependent RNA helicase activity;binding;catalytic activity;DNA binding;estrogen receptor binding;helicase activity;hormone receptor binding;hydrolase activity;hydrolase activity, acting on acid anhydrides;hydrolase activity, act…	catalytic step 2 spliceosome;cell part;intracellular membrane-bounded organelle;intracellular non-membrane-bounded organelle;intracellular organelle;intracellular organelle part;intracellular part;macromolecular complex;membrane-bounded organelle;non-membrane-bounded organelle;nuclear part;nucleolus;nucleus;organelle;organelle part;ribonucleoprotein complex;spliceosomal complex	Spliceosome	DEAD;Ets;ETS_PEA3_N;Helicase_C;P68HR
Serine/arginine-rich splicing factor 5	SRSF5	2.81235	NaN	3.04799	2	2.93017	0.00278217	2.55562	biological regulation;biosynthetic process;cellular biosynthetic process;cellular component assembly;cellular component assembly at cellular level;cellular component organization;cellular component organization at cellular level;cellular component organization or biogenesis;cellular component organization or biogenesis at cellular level;cellular macromolecular complex assembly;cellular macromolec…	binding;nucleic acid binding;nucleotide binding;RNA binding	cell part;cytoplasm;intracellular non-membrane-bounded organelle;intracellular organelle;intracellular organelle part;intracellular part;non-membrane-bounded organelle;nuclear body;nuclear part;nuclear speck;nucleolus;nucleoplasm part;organelle;organelle part	Spliceosome	RRM_1
Heterogeneous nuclear ribonucleoprotein U-like protein 1	HNRNPUL1	1.48985	1.4643	NaN	2	1.47707	0.0274526	1.56142	biological regulation;biosynthetic process;cellular biosynthetic process;cellular macromolecule biosynthetic process;cellular macromolecule metabolic process;cellular metabolic process;cellular nitrogen compound metabolic process;cellular process;macromolecule biosynthetic process;macromolecule metabolic process;metabolic process;mRNA metabolic process;mRNA processing;multi-organism process;nitro…	binding;nucleic acid binding;RNA binding	cell part;intracellular organelle part;intracellular part;macromolecular complex;nuclear part;nucleoplasm;organelle part;ribonucleoprotein complex		SAP;SPRY
Heterogeneous nuclear ribonucleoprotein A0	HNRNPA0	2.84219	3.25775	1.05457	3	2.38484	0.00561389	2.25074	3'-UTR-mediated mRNA stabilization;biological regulation;cellular macromolecule metabolic process;cellular metabolic process;cellular nitrogen compound metabolic process;cellular process;defense response;inflammatory response;macromolecule metabolic process;metabolic process;mRNA metabolic process;mRNA processing;mRNA stabilization;nitrogen compound metabolic process;nuclear mRNA splicing, via sp…	AU-rich element binding;binding;nucleic acid binding;nucleotide binding;RNA binding	cell part;intracellular organelle part;intracellular part;macromolecular complex;nuclear part;nucleoplasm;organelle part;ribonucleoprotein complex		RRM_1
DBIRD complex subunit KIAA1967	KIAA1967	1.9102	2.38209	2.04097	3	2.11109	0.00234629	2.62962	apoptosis;biological regulation;cell death;cellular macromolecule metabolic process;cellular metabolic process;cellular nitrogen compound metabolic process;cellular process;death;macromolecule metabolic process;metabolic process;mRNA metabolic process;mRNA processing;nitrogen compound metabolic process;nucleic acid metabolic process;nucleobase-containing compound metabolic process;positive regula…	basal RNA polymerase II transcription machinery binding;basal transcription machinery binding;binding;enzyme binding;enzyme inhibitor activity;enzyme regulator activity;protein binding;RNA polymerase binding;RNA polymerase core enzyme binding;RNA polymerase II core binding	cell part;cytoplasmic part;intracellular membrane-bounded organelle;intracellular organelle;intracellular organelle lumen;intracellular organelle part;intracellular part;membrane-bounded organelle;membrane-enclosed lumen;mitochondrial matrix;mitochondrial part;nucleus;organelle;organelle lumen;organelle part		DBC1;S1-like
Matrin-3	MATR3;DKFZp686K23100	3.10123	2.78513	1.57094	3	2.48577	0.002582	2.58804		binding;cation binding;ion binding;metal ion binding;nucleic acid binding;nucleotide binding;RNA binding;structural molecule activity;transition metal ion binding;zinc ion binding	cell part;intracellular membrane-bounded organelle;intracellular organelle;intracellular organelle part;intracellular part;membrane;membrane-bounded organelle;nuclear inner membrane;nuclear matrix;nuclear membrane;nuclear part;nucleus;organelle;organelle inner membrane;organelle membrane;organelle part
