# Supplementary material for: The RNA-binding protein YBX1 regulates epidermal progenitors at a posttranscriptional level
Source: Nat Commun. 2018 Apr 30;9:1734. doi: 10.1038/s41467-018-04092-0 (PMC5928080; doi:10.1038/s41467-018-04092-0)
Supplement: Supplementary file 5 — Supplementary Data 2 [file 41467_2018_4092_MOESM5_ESM.xlsx]

## Sheet: RBPs suppressed during diff
Supplementary Data 2. "RBPs suppressed during keratinocytes differentiation"
RBPs	Transcript ID	FPKM (d0)	FPKM (d3)	FPKM (d6)	FPKM(d0)/d6)	negLOG10 Undiff/NoCl p.adjusted
XRCC5	NM_021141	1912.76	425.03	136.84	13.9781	2.85129
MOV10	NM_001130079	48.84	14.66	4.51	10.8293	2.04538
MACF1	NM_012090	106.67	36.53	10.29	10.3664	2.30326
SRSF2	NM_001195427	70.8	20.37	7.6	9.31579	3.07398
SRSF7	NM_001031684	46.78	17.72	5.23	8.94455	1.47739
SRSF3	NM_003017	63.85	18.82	8.12	7.8633	3.22067
TUBA1B	NM_006082	439.34	57.94	75.53	5.81676	1.72217
HNRNPR	NM_001102397	33.07	14.16	6.99	4.73104	3.22067
SNRPF	NM_003095	37.95	19.74	12.99	2.92148	2.92191
THBS1	NM_003246	421.44	80.14	153.82	2.73983	2.92247
HNRNPA2B1	NM_002137	112.96	42.4	42.87	2.63494	3.22067
LRRC59	NM_018509	58.07	41.23	22.4	2.59241	2.02952
NCL	NM_005381	197.69	117.93	79.65	2.48198	3.22067
FSCN1	NM_003088	155.49	243.67	63.51	2.44828	2.1825
MSN	NM_002444	86.82	84.44	39.21	2.21423	2.99375
PDIA6	NM_005742	89.94	77.98	42.1	2.13634	1.93193
YBX1	NM_004559	93.76	37.62	45.22	2.07342	2.93786
RPL3	NM_000967	110.44	149.69	53.79	2.05317	2.3077
PDIA3	NM_005313	41.41	38.67	21.16	1.95699	2.10448
PKM	NM_002654	217.95	250.11	114.56	1.9025	2.19837
LAMC2	NM_005562	572.27	352	309.64	1.84818	2.62962
HSPA8	NM_006597	563.11	154.98	305.94	1.84059	2.21255
SNRPD2	NM_004597	120.18	90.66	66.09	1.81843	3.16779
MYH9	NM_002473	137.58	145.34	76.69	1.79398	2.45181
RPL32	NM_000994	50.79	57.74	30.21	1.68123	1.42784
COL17A1	NM_000494	346.21	527.54	219.42	1.57784	2.20825
TARDBP	NM_007375	31.26	22.93	20.2	1.54752	3.16779
DDX1	NM_004939	30.26	21.03	19.97	1.51527	2.02952
MRPL37	NM_016491	32.65	28.67	21.74	1.50184	1.88291
HSPA5	NM_005347	204.45	84.9	138.05	1.48099	1.95874
CLIC1	NM_001288	169.75	142.55	115.73	1.46678	2.14184
ILF2	NM_004515	63.12	35.34	44.96	1.40391	3.22067
EIF4A1	NM_001416	125.57	103.16	94.12	1.33415	2.58709
HNRNPA1	NM_002136	108.15	116.76	81.1	1.33354	3.22067
EIF2S2	NM_003908	41.2	18.34	31.19	1.32094	1.98894
HNRNPH1	NM_005520	74.42	46.05	58.18	1.27913	2.9399
RPS6	NM_001010	735.47	613.63	589.82	1.24694	2.6968
NPM1	NM_001037738	73.77	39.9	60.04	1.22868	3.22067
SFPQ	NM_005066	62.76	3.1	51.46	1.21959	2.72193
TIAL1	NM_003252	40.03	13.21	33.42	1.19779	2.98715
HNRNPC	NM_001077442	83.55	44.79	70.06	1.19255	2.48578
RPL26	NM_000987	242.7	256.6	206.64	1.17451	2.49326
CAPRIN1	NM_005898	51.38	35.53	43.77	1.17386	3.16779
RPS3	NM_001005	472.9	501.78	404.1	1.17025	3.10356
RPL31	NM_000993	61.65	74.71	52.98	1.16365	2.75575
EIF3D	NM_003753	71.05	63.88	61.27	1.15962	2.20685
RPL15	NM_002948	172.59	35.73	149.03	1.15809	2.10448
RPL5	NM_000969	229.87	234.63	198.79	1.15635	2.69543
SNRPN	NM_022808	81.02	94.03	70.54	1.14857	2.62962
RPL7A	NM_000972	51.9	64.17	45.26	1.14671	2.21839
LAMB3	NM_000228	95.87	9.57	84.55	1.13389	2.57351
HNRNPU	NM_004501	41.51	28.74	36.74	1.12983	3.22067
LAMA3	NM_000227	776.67	464.73	699.1	1.11096	2.70453
EWSR1	NM_001163285	79.05	61.04	72.23	1.09442	2.72444
CNBP	NM_001127193	62.4	45.91	57.51	1.08503	2.20532
HSP90AA1	NM_001017963	212.41	66.41	196.57	1.08058	2.335
KRT5	NM_000424	7465.16	13821.3	6948.07	1.07442	2.36204
SND1	NM_014390	61.81	59.15	57.53	1.0744	3.22067
PTBP1	NM_002819	38.32	44.03	37.13	1.03205	3.22067
HNRNPF	NM_001098204	74.01	26.88	71.97	1.02835	3.21223
HSP90AB1	NM_007355	242.88	195.16	240.18	1.01124	1.81418
