# Supplementary material for: The RNA-binding protein YBX1 regulates epidermal progenitors at a posttranscriptional level
Source: Nat Commun. 2018 Apr 30;9:1734. doi: 10.1038/s41467-018-04092-0 (PMC5928080; doi:10.1038/s41467-018-04092-0)
Supplement: Supplementary file 6 — Supplementary Data 3 [file 41467_2018_4092_MOESM6_ESM.xlsx]

## Sheet: diff. expressed mRNAs_total onl
Supplementary Data 3. "mRNAs differentially expressed in total RNA fractions of control and YBX1 depleted cells"
logFC	logCPM	PValue	FDR
LOC146336	4.14614	-0.401998	0.000775547
ZP4	2.75402	1.71076	0.0021264
NRSN1	2.78964	1.86168	0.00463185
PGBD5	2.49672	0.558313	0.00620485
EOMES	-3.64483	-1.67246	0.00941364
ALOX15B	1.32516	4.90062	0.0134018
MYOCD	2.56942	-0.142743	0.0142104
SOCS1	1.29262	3.87445	0.0196707
STAC	-1.73042	1.35878	0.0200699
TNFSF15	1.34429	4.63956	0.0203811
NOG	-1.75612	1.46815	0.0245651
CDC6	-1.20199	4.95753	0.0249139
SLC43A3	-1.10632	4.99569	0.0265564
HOPX	1.57864	0.867207	0.0275035
TOP2A	-1.19748	6.57742	0.0281253
CDC20	-1.19872	5.99388	0.0285853
UNC5A	1.6713	1.90617	0.0291426
MTSS1	1.09091	5.50099	0.0296601
CDCA5	-1.14498	4.33184	0.0323476
CAMK2B	2.69897	-1.20661	0.0328373
BUB1B	-1.20535	4.32462	0.0357278
TMEM48	-1.04895	5.19872	0.0404771
C11orf82	-1.18405	2.99799	0.0409691
ADAMTS7	1.6027	2.93858	0.0413364
NCAPG	-1.22357	4.67894	0.0425825
DANCR	-1.0618	2.95857	0.0432233
LMNB1	-1.31199	4.6143	0.0433058
FANCB	-1.71873	1.43901	0.0434911
CDC25A	-1.25415	3.21672	0.0438002
MAD2L1	-1.12047	4.32805	0.0448554
ANPEP	0.993465	5.46063	0.0453755
NPNT	1.42883	3.6478	0.0457093
PCDHGC5	1.6219	2.31944	0.0459872
UBE2C	-1.07373	4.57567	0.047831
SYT7	1.11242	3.37651	0.0479789
CENPP	-1.60005	0.219586	0.0492461
SAPCD2	-1.35785	2.0999	0.0495941
GAS2L3	-1.51675	1.52635	0.0498175
