# Supplementary material for: The RNA-binding protein YBX1 regulates epidermal progenitors at a posttranscriptional level
Source: Nat Commun. 2018 Apr 30;9:1734. doi: 10.1038/s41467-018-04092-0 (PMC5928080; doi:10.1038/s41467-018-04092-0)
Supplement: Supplementary file 7 — Supplementary Data 4 [file 41467_2018_4092_MOESM7_ESM.xlsx]

## Sheet: diff. expressed mRNAs_polysomal
Supplementary Data 4. " mRNAs with differential expression of the polysomal only or total only fractions of keratinocytes with YBX1 depletion"
	Total mRNA (cont RNAi)	Toatl mRNA (YBX1 RNAi)	Polysomal mRNA (cont RNAi_1)	Polysomal mRNA (cont RNAi_2)	Polysomal mRNA (YBX1 RNAi_1)	Polysomal mRNA (YBX1 RNAi_2)	CV-Total	CV-Polysome
BSPRY	2.33716	2.35342	1.16468	2.12982	2.60427	4.92779	0.00490452	0.590151	Changing Differentially in Polysome
IL8	6.32688	6.30911	4.12415	4.92364	6.6808	6.01527	0.00198937	0.208899
CXCL1	9.44893	9.47275	6.96381	8.81757	9.7982	9.05769	0.00178004	0.139148
FLJ35024	4.36894	4.34611	6.1421	4.45658	4.63709	3.92634	0.00370489	0.198349
H19	5.94223	5.88616	11.1554	6.06363	7.32894	6.01527	0.00670494	0.316815
C12orf56	2.33716	2.35342	4.69819	4.14869	6.04901	5.71722	0.00490452	0.171259
FLJ42969	2.33716	2.35342	3.64488	4.31105	5.00899	5.3044	0.00490452	0.162617
CXCL2	5.12257	5.15951	6.52843	5.6793	7.82934	6.74018	0.00508064	0.13216
ISL2	5.05601	4.74623	4.62913	1.16468	2.60427	1.16468	0.0446923	0.685724
RAB39B	3.66558	3.59929	5.42256	4.58852	3.49957	3.92634	0.0129047	0.192369
MGC16121	9.00218	9.21381	7.2529	5.27487	5.82028	4.60698	0.0164298	0.195997
C1orf68	3.10277	2.97645	3.12481	3.00402	5.62116	3.71617	0.0293849	0.313052
CCL20	4.57427	4.74623	3.4932	4.87298	4.89547	6.31768	0.0260925	0.235594
LINC00173	4.75357	4.9863	4.31332	4.31105	3.49957	2.48401	0.0337922	0.237619
CALML5	5.84731	6.1545	3.12481	2.78171	4.22942	4.72215	0.0361976	0.245675
TNF	6.9643	7.26106	4.01901	4.14869	5.82028	5.68935	0.029502	0.196706
OR7E91P	3.35746	3.12747	2.19956	3.75301	4.40684	5.22886	0.0501547	0.329141
HLA-G	8.28083	8.71663	4.22192	4.70921	6.59293	4.10869	0.0362596	0.23491
HSPA1B	9.1285	8.90529	6.84793	7.66778	7.49324	8.80249	0.0175042	0.105608
ATP12A	3.75438	3.94757	8.65445	5.87147	6.87211	5.54128	0.0354727	0.207764
HMOX1	6.77117	7.37741	5.10577	7.795	6.69775	11.1528	0.0605967	0.333029
C14orf93	7.06887	6.91136	9.71623	8.81757	8.17617	8.28945	0.0159329	0.0802612
LEMD1	2.78268	2.60195	6.23734	4.65015	3.91231	4.0205	0.0474684	0.227853
INPP5D	10.5609	10.3459	11.0916	11.1401	9.88026	9.94685	0.0145441	0.0660927
PART1	4.94996	5.37141	4.12415	5.76482	5.11414	7.53358	0.057746	0.254649
KIAA1644	6.89961	7.16718	6.23734	5.52437	7.30702	6.59774	0.0269008	0.115713
IL36G	5.76658	6.52642	2.19956	4.23222	4.83514	5.84899	0.0874133	0.359536
GPR124	4.71082	5.22331	4.22192	4.05985	3.13046	2.11325	0.0729578	0.28764
SPP1	3.83776	3.26235	2.19956	4.70921	3.13046	6.42285	0.114612	0.450611
SLC43A1	6.2695	5.98127	8.3799	6.81676	6.90167	6.22376	0.0332721	0.129544
TGFB2	9.17803	8.68876	6.73829	6.01794	5.62116	4.72215	0.0387279	0.145537
SPRR2E	3.2364	3.59929	2.89097	3.19223	5.16395	3.59755	0.0750762	0.272383
NKAPL	4.52566	5.02266	4.12415	3.96495	2.20284	3.16104	0.0736115	0.261948
HBA2	2.00483	2.60195	2.19956	5.15303	1.16468	2.11325	0.183307	0.650355
CUBN	3.66558	3.26235	4.94511	3.63331	2.60427	2.97505	0.0823128	0.290783
NDRG4	7.75744	8.33303	5.87212	5.55672	7.7745	7.76443	0.0505894	0.177019
STC2	10.7744	10.3052	9.66367	8.00256	8.30337	7.57977	0.0314765	0.107443
KYNU	6.31275	6.84216	4.69819	6.5702	6.51856	7.55686	0.0569145	0.1881
PRR9	5.90501	6.70411	2.59988	4.58852	5.54815	5.06465	0.089625	0.290841
AGR2	6.48649	6.01763	5.95856	6.15087	4.40684	4.92779	0.053028	0.155284
IFNE	5.96049	6.53897	4.76405	4.52409	3.78812	3.16104	0.0654503	0.179518
MDGA1	5.27657	5.65171	6.36935	6.95642	6.61094	8.46787	0.0485459	0.13272
SDK1	6.56011	5.98127	6.19051	5.73687	4.83514	4.10869	0.0652722	0.178149
MMP9	12.0696	14.7987	4.39913	3.00402	7.19214	3.92634	0.143647	0.38947
IL24	5.59011	6.18678	6.16651	7.93049	9.13111	9.62766	0.0716508	0.187451
TNFAIP8L3	4.62126	5.1265	6.11727	5.11001	7.99613	6.65641	0.073301	0.185855
KPNA7	3.66558	4.70197	2.59988	1.16468	3.32803	4.0205	0.175162	0.439892
SCG5	7.80867	8.1932	8.98779	10.2072	10.7312	10.8054	0.033984	0.0824962
S100A9	9.30296	9.82491	8.36944	8.47323	9.83504	9.85281	0.0385899	0.090057
DENND2A	6.42212	5.69728	6.1421	6.96847	4.32093	5.79772	0.0845816	0.190452
COL5A3	7.48254	8.49954	2.89097	3.50195	4.02624	4.66573	0.0899915	0.200344
TM4SF19	3.57054	4.28708	3.4932	5.49128	5.30377	7.16069	0.128962	0.279689
SERPINB2	11.9309	12.7334	10.2517	12.0253	12.0695	13.0802	0.0460162	0.0991572
NOTCH3	5.12257	6.03546	3.4932	4.23222	4.02624	6.03753	0.115704	0.248453
SULT2B1	5.15472	5.96275	3.90525	4.05985	5.11414	6.05946	0.102786	0.210125
LOC100505782	4.12849	4.78916	3.12481	3.00402	4.48783	4.34409	0.104773	0.209633
S100A8	8.13192	8.72214	8.21434	8.44333	9.84837	9.90665	0.0495252	0.0987918
CLDN4	8.63028	9.83639	4.48003	5.52437	6.44014	6.85735	0.0923659	0.181221
TTC9	6.44821	7.19123	4.88727	5.70837	6.64629	6.83212	0.0770404	0.149599
OVOL1	5.59011	6.32369	4.12415	4.65015	5.47122	6.03753	0.0870797	0.167647
IL13RA2	3.57054	4.28708	4.69819	7.01568	6.74743	8.78944	0.128962	0.245971
MAPK8IP2	5.15472	5.58053	5.42256	5.55672	6.55622	6.59774	0.0560936	0.104484
WNT7B	10.389	11.1788	8.96364	10.1462	10.5117	11.2992	0.051789	0.0949932
FLJ44511	3.46827	4.94899	3.78125	3.00402	1.16468	2.11325	0.248782	0.448962
TAGLN3	6.81192	7.52347	6.90703	8.17361	7.68387	9.3273	0.0701953	0.126381
SFTA1P	5.96049	5.47977	10.3561	10.9336	8.46053	10.1365	0.0594249	0.106505
ADAP2	2.78268	2.35342	3.12481	3.35623	3.91231	4.92779	0.118196	0.209604
ABI3BP	5.76658	6.58811	6.50948	5.38715	8.03665	6.42285	0.0940391	0.165653
LYPD3	10.8594	11.504	8.99121	9.61927	10.2683	10.4583	0.0407635	0.0678262
DEFB1	2.95322	3.4962	4.12415	4.45658	4.40684	6.18441	0.119064	0.19593
SYT8	7.40477	6.74801	8.64146	7.97894	6.73106	7.30518	0.0656264	0.107956
IL32	10.1054	11.2502	6.2827	6.74852	8.29783	7.3503	0.0758087	0.121308
HBB	2.33716	4.78916	2.19956	8.13138	2.20284	2.75557	0.486598	0.754658
PTGS2	10.6245	11.7818	10.5585	12.3372	13.074	13.7943	0.0730461	0.111635
QPCT	6.84175	7.48508	7.41436	7.81515	9.21588	8.54363	0.0635038	0.0966602
RP1	3.91637	5.05812	2.19956	2.78171	3.49957	4.10869	0.17992	0.264574
CORO2B	6.08218	6.92099	5.78016	5.11001	6.57469	6.7803	0.0912273	0.126529
DIRC3	5.18617	5.92496	7.00497	8.20958	8.68951	9.5563	0.0940322	0.127234
NCF2	7.55633	8.46708	7.12184	7.93664	7.75034	9.19508	0.0803821	0.108617
ESM1	4.91279	7.10946	2.19956	3.19223	4.89547	4.10869	0.258401	0.323418
SPRR1A	6.84175	7.94715	6.52843	6.77621	8.51412	8.13302	0.105706	0.131222
MMP10	9.14852	11.2696	5.33896	7.56044	7.52206	8.22793	0.146912	0.175648
TMEM156	5.12257	6.05308	4.39913	4.92364	5.91037	5.74456	0.117751	0.135325
GDF15	4.75357	3.94757	6.58382	5.76482	4.56442	5.47749	0.131001	0.148842
FERMT1	13.0845	14.1468	11.8478	12.8656	13.1921	13.7677	0.0551673	0.0623325
IL1RN	10.2643	11.2203	11.0651	12.2136	12.2443	13.1461	0.0629293	0.0700753
SPRR1B	8.95522	10.2366	9.09013	9.6681	10.9608	11.3021	0.0944199	0.102206
FA2H	2.00483	2.97645	2.59988	3.75301	3.49957	5.26713	0.275849	0.293154
YBX1	14.1706	10.5998	15.4541	13.9114	10.1896	10.5882	0.203868	0.204451
IL1R2	7.28688	9.59343	5.71541	7.88673	8.15792	9.07391	0.19324	0.184537
GATM	2.95322	2.35342	3.78125	4.14869	5.25867	4.92779	0.159844	0.150573
GBGT1	4.36894	3.4962	6.36935	5.15303	4.70621	4.77641	0.156926	0.146782
TRPV3	6.95524	8.54378	7.58691	9.65884	9.23921	10.5721	0.144948	0.134825
GOLGA7B	6.89013	7.627	9.44687	9.64389	10.6421	10.7577	0.0717837	0.0664897
ZNF488	4.62126	3.78449	7.69144	6.94427	6.04901	5.89849	0.140782	0.125805
SPRR2A	6.52377	7.73454	6.96381	7.31835	8.63339	8.30786	0.12009	0.101509
CABLES1	5.54238	4.40277	5.53949	5.70837	4.48783	4.41454	0.162055	0.135233
DPP4	4.87462	5.65171	6.7863	6.61689	7.98237	7.36796	0.104402	0.0861658
PPP2R2C	7.28688	7.97972	11.1781	11.1782	12.2949	12.0789	0.064181	0.0504231
LCE3D	2.00483	3.4962	2.89097	3.19223	5.5102	4.19163	0.383404	0.299415
MMP1	9.86045	11.631	9.1737	10.4261	10.4948	11.4279	0.11651	0.0891359
LOC100130331	4.19258	5.67468	4.55654	4.92364	6.41985	5.92262	0.21242	0.158357
CCL27	3.75438	5.76303	3.78125	5.19481	6.46015	5.77138	0.29847	0.214658
SEMA3D	8.1755	6.81146	7.71644	7.13808	6.41985	6.47269	0.128715	0.0885138
PODXL	6.28406	8.2362	4.22192	4.52409	5.65632	5.1075	0.190131	0.130431
CXCR1	4.12849	5.22331	5.6819	6.4203	6.95902	7.33242	0.165564	0.108601
CWH43	7.34356	8.87097	8.26603	8.99882	9.97538	9.8307	0.133219	0.0857212
CRCT1	3.35746	4.56025	5.95856	5.76482	7.1059	7.54138	0.214836	0.131388
KIAA1045	2.78268	4.56025	5.38137	5.2354	7.78246	6.8698	0.342351	0.193839
DEC1	1.16468	2.01679	4.12415	3.50195	5.47122	4.34409	0.378777	0.188511
FAM25A	2.00483	3.69504	4.31332	3.50195	4.77213	5.74456	0.419364	0.204159
C14orf64	3.2364	4.09343	6.81745	7.00402	7.95445	7.86733	0.165355	0.0787398
LINC00520	2.95322	3.69504	8.09871	8.48586	9.20998	9.51728	0.1578	0.0737006
ADCY2	2.58273	1.16468	3.4932	2.78171	4.95336	3.71617	0.535151	0.241979
OLFM1	2.00483	3.26235	6.11727	6.6472	7.46382	7.63186	0.337638	0.101967
