# Supplementary material for: The RNA-binding protein YBX1 regulates epidermal progenitors at a posttranscriptional level
Source: Nat Commun. 2018 Apr 30;9:1734. doi: 10.1038/s41467-018-04092-0 (PMC5928080; doi:10.1038/s41467-018-04092-0)
Supplement: Supplementary file 8 — Supplementary Data 5 [file 41467_2018_4092_MOESM8_ESM.xlsx]

## Sheet: Diff_PolysomeKDvsWT_not_Total
Supplementary Data 5. "GO analysis of the YBX1 driven changes in the actively translating mRNAs"
Analysis Type:	PANTHER Overrepresentation Test (release 20160321)
Annotation Version and Release Date:	GO Ontology database Released 2016-05-20
Analyzed List:	upload_1 (Homo sapiens)
Reference List:	Homo sapiens (all genes in database)
Bonferroni correction:	TRUE
GO biological process complete	Homo sapiens - REFLIST (20814)	Diff_PolysomeKDvsWT (30)	Fold Enrichment	P-value
negative regulation of cytokine production involved in immune response (GO:0002719)	22	3	94.61	0.0377
positive regulation of neutrophil chemotaxis (GO:0090023)	23	3	90.5	0.043
chemokine-mediated signaling pathway (GO:0070098)	71	4	39.09	0.0278
positive regulation of leukocyte migration (GO:0002687)	109	5	31.83	0.00404
negative regulation of immune response (GO:0050777)	121	5	28.67	0.00673
regulation of leukocyte migration (GO:0002685)	150	6	27.75	0.000576
cell chemotaxis (GO:0060326)	161	5	21.55	0.027
positive regulation of cell migration (GO:0030335)	390	7	12.45	0.00908
inflammatory response (GO:0006954)	457	8	12.15	0.00165
positive regulation of cell motility (GO:2000147)	402	7	12.08	0.0111
positive regulation of cellular component movement (GO:0051272)	414	7	11.73	0.0135
positive regulation of locomotion (GO:0040017)	420	7	11.56	0.0148
cytokine-mediated signaling pathway (GO:0019221)	456	7	10.65	0.0254
regulation of cell migration (GO:0030334)	668	9	9.35	0.00225
regulation of cell motility (GO:2000145)	716	9	8.72	0.00401
cell migration (GO:0016477)	759	9	8.23	0.00652
regulation of locomotion (GO:0040012)	776	9	8.05	0.00783
regulation of cellular component movement (GO:0051270)	776	9	8.05	0.00783
response to cytokine (GO:0034097)	719	8	7.72	0.0481
localization of cell (GO:0051674)	836	9	7.47	0.0145
cell motility (GO:0048870)	836	9	7.47	0.0145
positive regulation of immune system process (GO:0002684)	864	9	7.23	0.019
